# Supplementary material for: A revision of the New World species of Gymnoclasiopa Hendel (Diptera, Ephydridae)
Source: Zookeys. 2012 Dec 5;(248):1–69. doi: 10.3897/zookeys.248.4106 (PMC3520135; doi:10.3897/zookeys.248.4106)
Supplement: XML Treatment for Discocerinini [file zookeys.248.4106-treatment1.xml]

<!DOCTYPE tp:taxon-treatment
  PUBLIC "-//TaxonX//DTD Taxonomic Treatment Publishing DTD v0 20100105//EN" "tax-treatment-NSO.dtd">
<tp:taxon-treatment xmlns:tp="http://www.plazi.org/taxpub"><tp:treatment-meta><mixed-citation publication-type="journal"><person-group><name><surname>Mathis</surname><given-names>Wayne N.</given-names></name><name><surname>Zatwarnicki</surname><given-names>Tadeusz</given-names></name></person-group><article-title>A revision of the New World species of 
                    <italic>Gymnoclasiopa</italic> Hendel (Diptera, Ephydridae)
                </article-title><source>Zookeys</source><day>5</day><month>12</month><year>2012</year><volume>2012</volume><issue>248</issue><fpage>1</fpage><lpage>69</lpage><pub-id pub-id-type="doi">10.3897/zookeys.248.4106</pub-id></mixed-citation></tp:treatment-meta><tp:nomenclature><label>Tribe</label><tp:taxon-name>
                        <tp:taxon-name-part taxon-name-part-type="genus">Discocerinini</tp:taxon-name-part>
                    <object-id xmlns:xlink="http://www.w3.org/1999/xlink" xlink:type="simple">http://species-id.net/wiki/Discocerinini</object-id>
								</tp:taxon-name><tp:taxon-authority>Cresson</tp:taxon-authority><tp:nomenclature-citation-list><tp:nomenclature-citation><tp:taxon-name>Discocerinini</tp:taxon-name><comment>(as <tp:taxon-name>Discocerini</tp:taxon-name>) <xref ref-type="bibr" rid="B11">Cresson 1925</xref>: 228. Type genus: <italic><tp:taxon-name>Discocerina</tp:taxon-name></italic> Macquart 1835. <xref ref-type="bibr" rid="B29">Mathis and Zuyin 1989</xref>: 435 [description, key to Asian genera]. <xref ref-type="bibr" rid="B40">Zatwarnicki and Mathis 2001</xref>: 1–51 [revision of genera].</comment></tp:nomenclature-citation></tp:nomenclature-citation-list></tp:nomenclature><tp:treatment-sec sec-type="Diagnosis"><title>Diagnosis.</title><p>A tribe of the subfamily <tp:taxon-name>Gymnymyzinae</tp:taxon-name> that is distinguished by the following combination of characters: Small to medium-sized shore flies, body length 1.25–3.50 mm; usually invested with considerable microtomentum, especially frons and mesonotum.
                    </p><p><italic>Head</italic>: Frontal vitta (or ocellar triangle) mostly bare of setulae, not conspicuously setulose; pseudopostocellar setae well developed, length greater than distance between either posterior ocellus and anterior ocellus, generally with proclinate orientation and slightly divergent; ocellar seta inserted anterior to lateral alignment of anterior ocellus, sometimes only slightly so; reclinate fronto-orbital seta inserted in front of proclinate fronto-orbital (if 2 proclinate fronto-orbital setae present, reclinate seta inserted in front of the larger proclinate seta); proclinate fronto-orbital seta subequal to length of reclinate seta. Pedicel bearing a large seta anterodorsally; arista with 5-7 dorsally branching rays evenly along aristal length. Compound eye bearing numerous, interfacetal microsetulae. Face generally smooth, not conspicuously pitted or rugose, in lateral view shallowly carinate between antennal bases and/or very shallowly conically produced, convex. Gena generally short (secondarily high in some species), bearing setulae (including midportion) and 1 large seta, its posterior (postgenal) margin rounded, not sharp. Oral opening and clypeus narrow; mouthparts generally dark colored; clypeus generally microtomentose, similar to microtomentum of face.
                    </p><p><italic>Thorax</italic>: Mesonotum generally microtomentose, usually densely so; supra-alar seta usually evident although sometimes reduced; acrostichal setulae arranged in about 8 irregular rows; prescutellar acrostichal setae approximate and inserted behind level of posteromost dorsocentral setae; scutellum usually moderately densely setulose, bearing more than 20 setulae, these evenly scattered; both anterior and posterior notopleural setae inserted at about the same level from notopleural/anepisternal suture; anepisternum with 2 equal setae along posterior margin. Wing with vein R<sub>2+3</sub> long, extended nearly to level of apex of vein R<sub>4+5</sub>. Foreleg normally developed, not raptorial with greatly enlarged femur.
                    </p><p><italic>Abdomen</italic>: Five tergites visible, usually not covered with microtomentum. Male terminalia: Structures symmetrical; cerci paired, hemispherical, setose, bearing sides of rectum, sometimes fused with posteroventral margin of epandrium; epandrium U-shaped, encircling cerci, anterior margin rounded, in lateral view with setae mainly on dorsum and along anteroventral margin; presurstylus lacking or fused indistinguishably with epandrium; posterolateral arms of epandrium attached with ventral apex of gonites, middle of posterior margin a base for phallapodeme; phallapodeme situated under aedeagus, associated with hypandrium and with ventral part of base of aedeagus,<!--PageBreak--> ventral margin with lobate appendix providing attachment for genital muscles that move aedeagus, sometimes fused with base of aedeagus; gonites paired, connecting sides of base of aedeagus and laterodorsal margin of epandrium, bearing 1 or some setulae; subepandrial plate reduced; aedeagus tubular, tapered anteriorly; ejaculatory apodeme usually lacking, if present as a spatula against background of ductus ejaculatorius.
                    </p></tp:treatment-sec><tp:treatment-sec sec-type="Discussion"><title>Discussion.</title><p>Starting with <xref ref-type="bibr" rid="B11">Cresson (1925)</xref>, who first described <tp:taxon-name>Discocerinini</tp:taxon-name>, and including all students of the family until <xref ref-type="bibr" rid="B29">Mathis and Zuyin (1989)</xref>, the diagnoses, descriptions, and catalogs of this tribe included some taxa that are not closely related phylogenetically, rendering the tribe polyphyletic. <xref ref-type="bibr" rid="B29">Mathis and Zuyin (1989)</xref> recharacterized <tp:taxon-name>Discocerinini</tp:taxon-name> using synapomorphies and resulting in a monophyletic tribe into which <xref ref-type="bibr" rid="B28">Mathis and Zatwarnicki (1995)</xref> included eight genera and 143 species in their world catalog. <xref ref-type="bibr" rid="B40">Zatwarnicki and Mathis (2001)</xref> added two additional genera, <italic><tp:taxon-name>Galaterina</tp:taxon-name></italic> and <italic><tp:taxon-name>Orasiopa</tp:taxon-name></italic>, and altered the status of some subgenera in their phylogenetic study of the tribe.
                    </p><p>On a world basis, <xref ref-type="bibr" rid="B40">Zatwarnicki and Mathis (2001)</xref> proposed a phylogenetic hypothesis for higher-level relationships within the tribe <tp:taxon-name>Discocerinini</tp:taxon-name>. They divided the included genera into three lineages: the <italic><tp:taxon-name>Gymnoclasiopa</tp:taxon-name></italic>, <italic><tp:taxon-name>GDiclasiopa</tp:taxon-name></italic>, and <italic><tp:taxon-name>Discocerina</tp:taxon-name></italic> groups. The <italic><tp:taxon-name>Gymnoclasiopa</tp:taxon-name></italic> group, which only includes the genus <italic><tp:taxon-name>Gymnoclasiopa</tp:taxon-name></italic>, is characterized mostly by mostly plesiomorphic characters: face flat; facial setae inserted close to margin of eye; abdominal sternites simple, rectangular; pre- and postgonite separated; postgonites rounded apically, bearing 3-5 dorsal setulae. A synapomorphy for this group and genus is the shape of the aedeagus, which has lateromedial appendices (the plesiomorphic condition is an aedeagus without lateromedial appendices).
                    </p><p><bold>Key to New World genera of <tp:taxon-name>Discocerinini</tp:taxon-name></bold>
                    </p><table-wrap content-type="key" position="anchor" orientation="portrait"><table><tbody><tr><td rowspan="1" colspan="1">1</td><td rowspan="1" colspan="1">Notopleuron bare of setulae</td><td rowspan="1" colspan="1">2</td></tr><tr><td rowspan="1" colspan="1">–</td><td rowspan="1" colspan="1">Notopleuron setulose in addition to 2 large setae</td><td rowspan="1" colspan="1">6</td></tr><tr><td rowspan="1" colspan="1">2</td><td rowspan="1" colspan="1">Forefemur slightly enlarged, bearing distinct row of stout, short setae along apical half of posteroventral surface</td><td rowspan="1" colspan="1"><italic><tp:taxon-name>Pectinifer</tp:taxon-name></italic> Cresson
                                    </td></tr><tr><td rowspan="1" colspan="1">–</td><td rowspan="1" colspan="1">Forefemur normally developed, lacking row of short, stout setae along posteroventral surface</td><td rowspan="1" colspan="1">3</td></tr><tr><td rowspan="1" colspan="1">3</td><td rowspan="1" colspan="1">Postsutural supra-alar seta strong, distinct, longer than posterior notopleural seta. Face with dorsoclinate seta at lower lateral extremity</td><td rowspan="1" colspan="1"><italic><tp:taxon-name>Diclasiopa</tp:taxon-name></italic> Hendel
                                    </td></tr><tr><td rowspan="1" colspan="1">–</td><td rowspan="1" colspan="1">Postsutural supra-alar seta very short or absent, if distinguishable distinctly shorter than posterior notopleural seta. Face without dorsoclinate seta at lower lateral extremity</td><td rowspan="1" colspan="1">4</td></tr><tr><td rowspan="1" colspan="1">4</td><td rowspan="1" colspan="1">Hindtibia with a preapical, ventral, spur-like seta; facial series comprising 2–3 large setae, dorsal seta inserted slightly medially from other setae and arising from distinct, shiny papilla, with a small, slightly dorsoclinate seta laterad of dorsal seta; generally microtomentose, cinereous species, appearing dull</td><td rowspan="1" colspan="1"><italic><tp:taxon-name>Hecamedoides</tp:taxon-name></italic> Hendel
                                    </td></tr><tr><td rowspan="1" colspan="1">–</td><td rowspan="1" colspan="1">Hindtibia lacking a preapical, ventral spur-like seta; facial series comprised of 2 large setae, dorsal seta not arising from a shiny papilla and lacking a smaller <!--PageBreak-->seta laterad of dorsal seta; mostly bare to sparsely microtomentose, shiny to subshiny species</td><td rowspan="1" colspan="1">5</td></tr><tr><td rowspan="1" colspan="1">5</td><td rowspan="1" colspan="1">Face rather flattened, antennal grooves not always sharply defined ventrally; facial series of setae inserted very close to parafacial, dorsalmost seta not appreciably more removed medially than ventral seta</td><td rowspan="1" colspan="1"><italic><tp:taxon-name>Gymnoclasiopa</tp:taxon-name></italic> Hendel
                                    </td></tr><tr><td rowspan="1" colspan="1">–</td><td rowspan="1" colspan="1">Face rather prominent at level of dorsal facial setae, sometimes transversely carinate: antennal grooves generally sharply defined ventrally</td><td rowspan="1" colspan="1"><italic><tp:taxon-name>Ditrichophora</tp:taxon-name></italic> Cresson
                                    </td></tr><tr><td rowspan="1" colspan="1">6</td><td rowspan="1" colspan="1">Face with 2 or more conspicuous rows of setae/setulae on each side, paralleling facial suture setal row medial, row(s) of setulae between setal row and parafacial (<xref ref-type="fig" rid="F2">Figs 10–11</xref>, <xref ref-type="fig" rid="F9">28</xref><xref ref-type="fig" rid="F10">–29</xref>)
                                    </td><td rowspan="1" colspan="1">7</td></tr><tr><td rowspan="1" colspan="1">–</td><td rowspan="1" colspan="1">Face with a single row of setae laterally</td><td rowspan="1" colspan="1">8</td></tr><tr><td rowspan="1" colspan="1">7</td><td rowspan="1" colspan="1">Face with secondary series of dorsolaterally inclined setae laterad to primary series</td><td rowspan="1" colspan="1"><italic><tp:taxon-name>Polytrichophora</tp:taxon-name></italic> Cresson
                                    </td></tr><tr><td rowspan="1" colspan="1">–</td><td rowspan="1" colspan="1">Face with setae and setulae of rows inclinate or ventroinclinate</td><td rowspan="1" colspan="1"><italic><tp:taxon-name>Facitrichophora</tp:taxon-name></italic> Mathis &amp; Zatwarnicki
                                    </td></tr><tr><td rowspan="1" colspan="1">8</td><td rowspan="1" colspan="1">Gena and lower part of parafacial broad; lateral margin of abdomen usually with gray to whitish microtomentose areas, these usually wedge shaped</td><td rowspan="1" colspan="1"><italic><tp:taxon-name>Hydrochasma</tp:taxon-name></italic> Hendel
                                    </td></tr><tr><td rowspan="1" colspan="1">–</td><td rowspan="1" colspan="1">Gena and parafacial rather narrow; abdomen lacking wedge-shaped, light-colored areas laterally</td><td rowspan="1" colspan="1">9</td></tr><tr><td rowspan="1" colspan="1">9</td><td rowspan="1" colspan="1">Parafacial wide and bearing setulae</td><td rowspan="1" colspan="1"><italic><tp:taxon-name>Discocerina</tp:taxon-name></italic> Macquart
                                    </td></tr><tr><td rowspan="1" colspan="1">–</td><td rowspan="1" colspan="1">Parafacial narrow and lacking setulae</td><td rowspan="1" colspan="1">10</td></tr><tr><td rowspan="1" colspan="1">10</td><td rowspan="1" colspan="1">Postsutural supra-alar and prescutellar acrostichal setae greatly reduced or lacking; facial series of setae 2, these well separated, distance between them subequal to length of basal flagellomere; parafacial very narrow at anteroventral margin of eye</td><td rowspan="1" colspan="1"><italic><tp:taxon-name>Lamproclasiopa</tp:taxon-name></italic> Hendel
                                    </td></tr><tr><td rowspan="1" colspan="1">–</td><td rowspan="1" colspan="1">Postsutural supra-alar and prescutellar acrostichal setae present; facial series of setae 3-4, distance between setae conspicuously less than length of basal flagellomere, if 2 facial setae present, see first character; parafacial evenly wide throughout length</td><td rowspan="1" colspan="1"><italic><tp:taxon-name>Orasiopa</tp:taxon-name></italic> Zatwarnicki &amp; Mathis
                                    </td></tr></tbody></table></table-wrap></tp:treatment-sec><tp:treatment-sec><!--Section generated to contain objects referenced in tp:taxon-treatment.--><fig id="F2" position="float" orientation="portrait"><label>Figures 4–15.</label><caption><p>Gymnoclasiopa argyrostoma (Cresson) (USA: Washington. Pierce: DuPont). <bold>4</bold> pregonite, ventral view <bold>5</bold> postgonite, ventral view <bold>6</bold> aedeagus (shaded), ventral view 7 ejaculatory apodeme, ventral view <bold>8</bold> phallapodeme, ventral view <bold>9</bold> phallapodeme, lateral view <bold>10</bold> pregonite, lateral view <bold>11</bold> ejaculatory apodeme, lateral view <bold>12</bold> aedeagus (shaded), lateral view <bold>13</bold> postgonite, lateral view <bold>14</bold> hypandrium, ventral view <bold>15</bold> hypandrium, lateral view. Scale bar = 0.1 mm.</p></caption><graphic xmlns:xlink="http://www.w3.org/1999/xlink" xlink:href="ZooKeys-248-001-g002.jpg" position="float" orientation="portrait" xlink:type="simple"/></fig><fig id="F9" position="float" orientation="portrait"><label>Figure 28.</label><caption><p>Distribution map of <italic><tp:taxon-name>Gymnoclasiopa chiapas</tp:taxon-name></italic> (Mathis).</p></caption><graphic xmlns:xlink="http://www.w3.org/1999/xlink" xlink:href="ZooKeys-248-001-g009.jpg" position="float" orientation="portrait" xlink:type="simple"/></fig><fig id="F10" position="float" orientation="portrait"><label>Figures 29–30.</label><caption><p><italic><tp:taxon-name>Gymnoclasiopa grecorum</tp:taxon-name></italic> Mathis and Zatwarnicki, new species (USA. Alaska. Juneau: Thane Road). <bold>29</bold> head, anterior view <bold>30</bold> same, lateral view.</p></caption><graphic xmlns:xlink="http://www.w3.org/1999/xlink" xlink:href="ZooKeys-248-001-g010.jpg" position="float" orientation="portrait" xlink:type="simple"/></fig></tp:treatment-sec><ref-list><ref id="B11"><mixed-citation xmlns:xlink="http://www.w3.org/1999/xlink" xlink:type="simple"><person-group><name name-style="western"><surname>Cresson</surname><given-names>ET Jr</given-names></name></person-group> (<year>1925</year>)<article-title> Studies in the dipterous family Ephydridae, excluding the North and South American faunas.</article-title><source>Transactions of the American Entomological Society </source><volume>51</volume>: <fpage>227</fpage>-<lpage>258</lpage>.</mixed-citation></ref><ref id="B29"><mixed-citation xmlns:xlink="http://www.w3.org/1999/xlink" xlink:type="simple"><person-group><name name-style="western"><surname>Mathis</surname><given-names>WN</given-names></name><name name-style="western"><surname>Zuyin</surname><given-names>J</given-names></name></person-group> (<year>1989</year>)<article-title> A review of the shore-fly genus <italic>Polytrichophora</italic> Cresson from Asia (Diptera: Ephydridae).</article-title><source>Proceedings of the Biological Society of Washington</source><volume>102</volume>(<issue>2</issue>): <fpage>434</fpage>–<lpage>446</lpage>.</mixed-citation></ref><ref id="B40"><mixed-citation xmlns:xlink="http://www.w3.org/1999/xlink" xlink:type="simple"><person-group><name name-style="western"><surname>Zatwarnicki</surname><given-names>T</given-names></name><name name-style="western"><surname>Mathis</surname><given-names>WN</given-names></name></person-group> (<year>2001</year>)<article-title> A generic classification of the tribe Discocerinini (Diptera: Ephydridae).</article-title><source>Annales Zoologici </source><volume>51</volume> (<issue>1</issue>): <fpage>5</fpage>-<lpage>51</lpage>.</mixed-citation></ref><ref id="B28"><mixed-citation xmlns:xlink="http://www.w3.org/1999/xlink" xlink:type="simple"><person-group><name name-style="western"><surname>Mathis</surname><given-names>WN</given-names></name><name name-style="western"><surname>Zatwarnicki</surname><given-names>T</given-names></name></person-group> (<year>1995</year>)<article-title> A world catalog of the shore flies (Diptera: Ephydridae).</article-title><source>Memoirs on Entomology, International</source><volume>4</volume>: <fpage>1</fpage>-<lpage>423</lpage>.</mixed-citation></ref></ref-list></tp:taxon-treatment>
