# Supplementary material for: A revision of the New World species of Gymnoclasiopa Hendel (Diptera, Ephydridae)
Source: Zookeys. 2012 Dec 5;(248):1–69. doi: 10.3897/zookeys.248.4106 (PMC3520135; doi:10.3897/zookeys.248.4106)
Supplement: XML Treatment for Gymnoclasiopa [file zookeys.248.4106-treatment2.xml]

<!DOCTYPE tp:taxon-treatment
  PUBLIC "-//TaxonX//DTD Taxonomic Treatment Publishing DTD v0 20100105//EN" "tax-treatment-NSO.dtd">
<tp:taxon-treatment xmlns:tp="http://www.plazi.org/taxpub"><tp:treatment-meta><mixed-citation publication-type="journal"><person-group><name><surname>Mathis</surname><given-names>Wayne N.</given-names></name><name><surname>Zatwarnicki</surname><given-names>Tadeusz</given-names></name></person-group><article-title>A revision of the New World species of 
                    <italic>Gymnoclasiopa</italic> Hendel (Diptera, Ephydridae)
                </article-title><source>Zookeys</source><day>5</day><month>12</month><year>2012</year><volume>2012</volume><issue>248</issue><fpage>1</fpage><lpage>69</lpage><pub-id pub-id-type="doi">10.3897/zookeys.248.4106</pub-id></mixed-citation></tp:treatment-meta><tp:nomenclature><label>Genus</label><tp:taxon-name>
                        <tp:taxon-name-part taxon-name-part-type="genus">Gymnoclasiopa</tp:taxon-name-part>
                    <object-id xmlns:xlink="http://www.w3.org/1999/xlink" xlink:type="simple">http://species-id.net/wiki/Gymnoclasiopa</object-id>
								</tp:taxon-name><tp:taxon-authority>Hendel</tp:taxon-authority><tp:nomenclature-citation-list><tp:nomenclature-citation><tp:taxon-name>Gymnoclasiopa</tp:taxon-name><comment><xref ref-type="bibr" rid="B22">Hendel 1930</xref>: 136 (as a subgenus of <italic><tp:taxon-name>Discocerina</tp:taxon-name></italic>). Type species: <italic><tp:taxon-name>Notiphila plumosa</tp:taxon-name></italic><xref ref-type="bibr" rid="B19">Fallén 1823</xref>, by original designation. <xref ref-type="bibr" rid="B14">Cresson 1942</xref>: 119–121 [review, Nearctic species]. <xref ref-type="bibr" rid="B35">Wirth 1965</xref>: 739-740 [Nearctic catalog]. <xref ref-type="bibr" rid="B38">Zatwarnicki 1992</xref>: 89 [generic status]. <xref ref-type="bibr" rid="B28">Mathis and Zatwarnicki 1995</xref>: 174–178 [world catalog; world catalog].</comment></tp:nomenclature-citation></tp:nomenclature-citation-list></tp:nomenclature><tp:treatment-sec sec-type="Diagnosis"><title>Diagnosis.</title><p><italic><tp:taxon-name>Gymnoclasiopa</tp:taxon-name></italic> is distinguished from other genera of the tribe <tp:taxon-name>Discocerinini</tp:taxon-name> by the following combination of characters: Small to moderately small shore flies, body<!--PageBreak--> length 1.70–3.30 mm; generally mostly bare to sparsely microtomentose, shiny to subshiny species. <italic>Head</italic>: Frons lacking orbital seta. Face moderately prominent at level of dorsal facial seta; antennal grooves generally weakly defined ventrally; face lacking secondary series of setae; facial setae 2–3, dorsal setae not arising from shiny papilla, lacking a dorsoclinate seta at lower lateral extremity; parafacial narrow throughout length, lacking setulae; gena generally low to moderate. Eye generally oval to nearly round, moderately conspicuously microsetulose, bearing interfacetal setulae not discernible by light stereomicroscope. <italic>Thorax</italic>: Presutural supra-alar seta well developed; postsutural supra-alar setae lacking; acrostichal setae present; notopleuron bare of setulae. Wings transparent, rarely infuscate apically; costa bearing 3–4 long, dorsal setae between humeral and subcostal breaks. Forefemur normally developed, lacking row of short, stout setae along posteroventral surface; hindtibia lacking a preapical, ventral, spurlike seta. <italic>Abdomen</italic>: Tergites usually unicolorous, lacking light colored areas laterally. Tergite 4 of ♂ as long or slightly than tergite 3. Male terminalia: Epandrium U-shaped in dorsal view, complete posteriorly; arms projected ventrad, posterior surface generally setulose, generally thickly formed, especially dorsal portion, arms tapered gradually toward ventral apex; cercus not fused anteriorly with epandrium, in posterior view broadly lunate, or elongate (3× longer than wide), posterior apex more narrowly pointed; pregonite variously shaped, but generally rounded apically, bearing 2-5 setulae along basoposterior margin, and 1 subapical setula along ventral margin toward hypandrium, in lateral view fusiform, in dorsal view ovate with lunate fold on 2/3 ventral margin overlapping the sides of aedeagus; postgonite more or less regularly lobate, in lateral view rod-shaped, slightly widen dorsally, ventrally it is associated with hypandrium arm, and dorsally with posteroventral margin of post-gonite; aedeagus longer than wide, mostly tubular, in dorsal view navicular, broadly rounded or bifurcate apically, bearing lateromedial projections attached to posterior margin of pregonites, in lateral view cigar shaped or ovate, or tapered toward apex; phallapodeme separate from aedeagus, in dorsal view elongate, bifurcated basally and broadly clavate at the apex; keel in lateral view variously shaped, more or less triangular or sometimes hemispherical with posterior margin curved; hypandrium in dorsal view trapezoidal, broadly rounded along anterior margin, posterolateral arms broad, posterior incision reach to 1/3 hypandrial length, in lateral view flat, sometimes irregularly, but slightly curved; ejaculatory apodeme present in form of patella, in lateral view L-shaped.
                    </p></tp:treatment-sec><tp:treatment-sec sec-type="Distribution"><title>Distribution.</title><p>Holarctic and Neotropical Region.</p></tp:treatment-sec><tp:treatment-sec sec-type="Natural history"><title>Natural history.</title><p>Adults are found on bare, sandy to muddy shorelines of both lentic and lotic aquatic systems in primarily temperate climates. Although we have not quantified our collecting, our perception is that specimens are more common in lotic systems. Nothing is known about the immature stages, and little else is known about most other biological aspects of the included species (<xref ref-type="bibr" rid="B37">Zack 1983</xref>).
                    </p></tp:treatment-sec><tp:treatment-sec sec-type="Key to species of Gymnoclasiopa from the New World"><title>Key to species of <tp:taxon-name>Gymnoclasiopa</tp:taxon-name> from the New World</title><table-wrap content-type="key" position="anchor" orientation="portrait"><table><tbody><tr><td rowspan="1" colspan="1">1</td><td rowspan="1" colspan="1">Maxillary palpus and antenna dark; microtomentum of face distinctive, generally silver colored</td><td rowspan="1" colspan="1">2</td></tr><tr><td rowspan="1" colspan="1">–</td><td rowspan="1" colspan="1">Maxillary palpus yellow to red; often antenna generally yellowish; microtomentum of face generally yellow or brown</td><td rowspan="1" colspan="1">7</td></tr><tr><td rowspan="1" colspan="1">2</td><td rowspan="1" colspan="1">Basitarsomere of foreleg yellow</td><td rowspan="1" colspan="1">3</td></tr><tr><td rowspan="1" colspan="1">–</td><td rowspan="1" colspan="1">Basitarsomere of foreleg black</td><td rowspan="1" colspan="1">6</td></tr><tr><td rowspan="1" colspan="1">3</td><td rowspan="1" colspan="1">Mesonotum largely shiny black. Halter stem black</td><td rowspan="1" colspan="1">4</td></tr><tr><td rowspan="1" colspan="1">–</td><td rowspan="1" colspan="1">Mesonotum mostly microtomentose, at most subshiny. Halter stem tan to yellowish</td><td rowspan="1" colspan="1">5</td></tr><tr><td rowspan="1" colspan="1">4</td><td rowspan="1" colspan="1">Postpronotum and notopleuron of male generally bare of microtomentum, shiny, similar to mesonotum and anepisternum; prescutellar acrostichal setae well developed; male with anterior third of frons bare of microtomentum, shiny black</td><td rowspan="1" colspan="1"><italic><tp:taxon-name>Gymnoclasiopa chiapas</tp:taxon-name></italic> (Mathis) comb. n.
                                    </td></tr><tr><td rowspan="1" colspan="1">–</td><td rowspan="1" colspan="1">Postpronotum and most of notopleuron of male densely invested with fine, brown microtomentum, contrasted sharply with generally shiny, adjacent mesonotum and anepisternum; prescutellar acrostichal setae weakly developed; frons of male generally sparsely microtomentose to anterior margin</td><td rowspan="1" colspan="1"><italic><tp:taxon-name>Gymnoclasiopa bella</tp:taxon-name></italic> (Mathis) comb. n.
                                    </td></tr><tr><td rowspan="1" colspan="1">5</td><td rowspan="1" colspan="1">Antenna black. Postpronotum through notopleuron and ventrad to include most of anepisternum tan to grayish tan, finely microtomentose, mostly dull</td><td rowspan="1" colspan="1"><italic><tp:taxon-name>Gymnoclasiopa grecorum</tp:taxon-name></italic> sp. n.
                                    </td></tr><tr><td rowspan="1" colspan="1">–</td><td rowspan="1" colspan="1">Antenna reddish ventrally, especially basal flagellomere, microtomentum on basal flagellomere not visible. Postpronotum, notopleuron, and anepisternum black, subshiny, sparsely microtomentose</td><td rowspan="1" colspan="1"><italic><tp:taxon-name>Gymnoclasiopa parilis</tp:taxon-name></italic> (Cresson)
                                    </td></tr><tr><td rowspan="1" colspan="1">6</td><td rowspan="1" colspan="1">Thorax and abdomen generally subshiny to mostly shiny, with only sparse microtomentum dorsally. Basal tarsomeres of mid- and hindtarsi yellow, contrasted distinctly with forebasitarsomeres. Genal height subequal to height of basal flagellomere</td><td rowspan="1" colspan="1"><italic><tp:taxon-name>Gymnoclasiopa argyrostoma</tp:taxon-name></italic> (Cresson)
                                    </td></tr><tr><td rowspan="1" colspan="1">–</td><td rowspan="1" colspan="1">Thorax and abdomen generally densely microtomentose, gray to tannish gray. Tarsi unicolorous, grayish black. Genal height greater than height of basal flagellomere</td><td rowspan="1" colspan="1"><italic><tp:taxon-name>Gymnoclasiopa matanuska</tp:taxon-name></italic> sp. n.
                                    </td></tr><tr><td rowspan="1" colspan="1">7</td><td rowspan="1" colspan="1">Scape and pedicel blackish, basal flagellomere yellowish basoventrally (postpronotum and notopleuron grayer than the rest of mesonotum, similar to anepisternum and contrasted with olive, subshiny surface)</td><td rowspan="1" colspan="1"><italic><tp:taxon-name>Gymnoclasiopa subnubila</tp:taxon-name></italic> (Cresson)
                                    </td></tr><tr><td rowspan="1" colspan="1">–</td><td rowspan="1" colspan="1">Antenna yellowish, sometimes basal flagellomere slightly darkened dorsally</td><td rowspan="1" colspan="1">8</td></tr><tr><td rowspan="1" colspan="1">8</td><td rowspan="1" colspan="1">Fore- and midtibia black, similar to respective femora. Frons, mesonotum, and pleural area sparsely and thinly microtomentose, subshiny (parafacial and gena covered by grayish microtomentum, contrasted with gold-yellow color of face)</td><td rowspan="1" colspan="1"><italic><tp:taxon-name>Gymnoclasiopa tacoma</tp:taxon-name></italic> (Cresson)
                                    </td></tr><tr><td rowspan="1" colspan="1">–</td><td rowspan="1" colspan="1">Foretibia mostly yellow, sometimes slightly brownish medially; midtibia with apices yellow, otherwise brown to black. Frons densely but finely microtomentose</td><td rowspan="1" colspan="1">9</td></tr><tr><td rowspan="1" colspan="1">9</td><td rowspan="1" colspan="1">Anterolateral area of mesonotum, just mediad of area from postpronotum through notopleuron, densely microtomentose, mostly dull; lateral meson<!--PageBreak-->otal area from and including postpronotum and notopleuron, densely and finely microtomentose; this area of males brown, contrasted with whitish to silvery gray microtomentum of broad, medial portion; same area in female concolorous with medial coloration. Midtibia mostly yellow but with brownish area around apical 1/3</td><td rowspan="1" colspan="1"><italic><tp:taxon-name>Gymnoclasiopa bohemanni</tp:taxon-name></italic> (Becker)
                                    </td></tr><tr><td rowspan="1" colspan="1">–</td><td rowspan="1" colspan="1">Anterolateral area of mesonotum, just mediad of area from postpronotum through notopleuron, thinly to very thinly microtomentose, subshiny to shiny with some metallic luster; lateral mesonotal area from and including postpronotum and notopleuron in males with thin microtomentum whitish to grayish, similar to central mesonotal microtomentum, not brown. Midtibiae darkened</td><td rowspan="1" colspan="1"><italic><tp:taxon-name>Gymnoclasiopa pulchella</tp:taxon-name></italic> (Meigen)
                                    </td></tr></tbody></table></table-wrap></tp:treatment-sec><ref-list><ref id="B22"><mixed-citation xmlns:xlink="http://www.w3.org/1999/xlink" xlink:type="simple"><person-group><name name-style="western"><surname>Hendel</surname><given-names>F</given-names></name></person-group> (<year>1930</year>)<article-title> Die Ausbeute der deutschen Chaco-Expedition 1925/26. Diptera. XIX. Ephydridae.</article-title><source>Konowia </source><volume>9</volume> (<issue>2</issue>): <fpage>127</fpage>-<lpage>155</lpage>.</mixed-citation></ref><ref id="B19"><mixed-citation xmlns:xlink="http://www.w3.org/1999/xlink" xlink:type="simple"><person-group><name name-style="western"><surname>Fallén</surname><given-names>CF</given-names></name></person-group> (<year>1823</year>)<source> Hydromyzides Sveciae.</source><publisher-name>Berlingianis</publisher-name>, <publisher-loc>Lundae [= Lund]</publisher-loc>, <lpage>12</lpage> pp.</mixed-citation></ref><ref id="B14"><mixed-citation xmlns:xlink="http://www.w3.org/1999/xlink" xlink:type="simple"><person-group><name name-style="western"><surname>Cresson</surname><given-names>ET Jr</given-names></name></person-group> (<year>1942</year>)<article-title> Synopses of North American Ephydridae (Diptera) I. The subfamily Psilopinae, with descriptions of new species.</article-title><source>Transactions of the American Entomological Society </source><volume>68</volume>: <fpage>101</fpage>-<lpage>128</lpage>.</mixed-citation></ref><ref id="B35"><mixed-citation xmlns:xlink="http://www.w3.org/1999/xlink" xlink:type="simple"><person-group><name name-style="western"><surname>Wirth</surname><given-names>WW</given-names></name></person-group> (<year>1965</year>)<source> Ephydridae. Pp. 734–759. In: Stone A, Sabrosky CW, Wirth WW, Foote RH, Coulson JR (Eds) A Catalog of the Diptera of America North of Mexico. Handbook 276, U.</source><publisher-name>S. Department of Agriculture, Washington</publisher-name>, <publisher-loc>D.C.</publisher-loc>, <lpage>1696</lpage> pp.</mixed-citation></ref><ref id="B38"><mixed-citation xmlns:xlink="http://www.w3.org/1999/xlink" xlink:type="simple"><person-group><name name-style="western"><surname>Zatwarnicki</surname><given-names>T</given-names></name></person-group> (<year>1992</year>)<article-title> A new classification of Ephydridae based on phylogenetic reconstruction (Diptera: Cyclorrhapha).</article-title><source>Genus </source><volume>3</volume> (<issue>2</issue>): <fpage>65</fpage>-<lpage>119</lpage>.</mixed-citation></ref><ref id="B28"><mixed-citation xmlns:xlink="http://www.w3.org/1999/xlink" xlink:type="simple"><person-group><name name-style="western"><surname>Mathis</surname><given-names>WN</given-names></name><name name-style="western"><surname>Zatwarnicki</surname><given-names>T</given-names></name></person-group> (<year>1995</year>)<article-title> A world catalog of the shore flies (Diptera: Ephydridae).</article-title><source>Memoirs on Entomology, International</source><volume>4</volume>: <fpage>1</fpage>-<lpage>423</lpage>.</mixed-citation></ref><ref id="B37"><mixed-citation xmlns:xlink="http://www.w3.org/1999/xlink" xlink:type="simple"><person-group><name name-style="western"><surname>Zack</surname><given-names>RS</given-names></name></person-group> (<year>1983</year>)<article-title> Further notes on the shore flies (Diptera: Ephydridae) of Mount Rainier National Park, Washington.</article-title><source>Northwest Science </source><volume>57</volume> (<issue>3</issue>): <fpage>212</fpage>-<lpage>223</lpage>.</mixed-citation></ref></ref-list></tp:taxon-treatment>
