# Supplementary material for: A revision of the New World species of Gymnoclasiopa Hendel (Diptera, Ephydridae)
Source: Zookeys. 2012 Dec 5;(248):1–69. doi: 10.3897/zookeys.248.4106 (PMC3520135; doi:10.3897/zookeys.248.4106)
Supplement: XML Treatment for Gymnoclasiopa argyrostoma [file zookeys.248.4106-treatment3.xml]

<!DOCTYPE tp:taxon-treatment
  PUBLIC "-//TaxonX//DTD Taxonomic Treatment Publishing DTD v0 20100105//EN" "tax-treatment-NSO.dtd">
<tp:taxon-treatment xmlns:tp="http://www.plazi.org/taxpub"><tp:treatment-meta><mixed-citation publication-type="journal"><person-group><name><surname>Mathis</surname><given-names>Wayne N.</given-names></name><name><surname>Zatwarnicki</surname><given-names>Tadeusz</given-names></name></person-group><article-title>A revision of the New World species of 
                    <italic>Gymnoclasiopa</italic> Hendel (Diptera, Ephydridae)
                </article-title><source>Zookeys</source><day>5</day><month>12</month><year>2012</year><volume>2012</volume><issue>248</issue><fpage>1</fpage><lpage>69</lpage><pub-id pub-id-type="doi">10.3897/zookeys.248.4106</pub-id></mixed-citation></tp:treatment-meta><tp:nomenclature><tp:taxon-name>
                        <tp:taxon-name-part taxon-name-part-type="genus">Gymnoclasiopa</tp:taxon-name-part>
                        <tp:taxon-name-part taxon-name-part-type="species">argyrostoma</tp:taxon-name-part>
                    <object-id xmlns:xlink="http://www.w3.org/1999/xlink" xlink:type="simple">http://species-id.net/wiki/Gymnoclasiopa_argyrostoma</object-id>
								</tp:taxon-name><tp:taxon-authority>(Cresson)</tp:taxon-authority><xref ref-type="fig" rid="F1">Figs 1</xref><xref ref-type="fig" rid="F2"/><xref ref-type="fig" rid="F3">–16</xref><tp:nomenclature-citation-list><tp:nomenclature-citation><tp:taxon-name>Discocerina argyrostoma</tp:taxon-name><comment><xref ref-type="bibr" rid="B8">Cresson 1916</xref>: 149.</comment></tp:nomenclature-citation><tp:nomenclature-citation><tp:taxon-name>Ditrichophora argyrostoma</tp:taxon-name><comment>. <xref ref-type="bibr" rid="B14">Cresson 1942</xref>: 121 [generic combination]; <xref ref-type="bibr" rid="B15">1944</xref>: 161 [synonymy]. <xref ref-type="bibr" rid="B36">Wirth and Stone 1956</xref>: 467 [key, California]. <xref ref-type="bibr" rid="B35">Wirth 1965</xref>: 739 [Nearctic catalog]. <xref ref-type="bibr" rid="B6">Cole 1969</xref>: 398 [fauna, western North America]. <xref ref-type="bibr" rid="B37">Zack 1983</xref>: 216 [ecology].</comment></tp:nomenclature-citation><tp:nomenclature-citation><tp:taxon-name>Gymnoclasiopa argyrostoma</tp:taxon-name><comment>. <xref ref-type="bibr" rid="B28">Mathis and Zatwarnicki 1995</xref>: 174-175 [generic combination; world catalog].</comment></tp:nomenclature-citation><tp:nomenclature-citation><tp:taxon-name>Discocerina aliena</tp:taxon-name><comment><xref ref-type="bibr" rid="B7">Cole and Lovett 1921</xref>: 334 [nomen nudum].</comment></tp:nomenclature-citation><tp:nomenclature-citation><tp:taxon-name>Discocerina aliena</tp:taxon-name><comment><xref ref-type="bibr" rid="B9">Cresson 1922</xref>: 137. <xref ref-type="bibr" rid="B15">Cresson 1944</xref>: 161 [synonymy].</comment></tp:nomenclature-citation><tp:nomenclature-citation><tp:taxon-name>Ditrichophora aliena</tp:taxon-name><comment>. <xref ref-type="bibr" rid="B10">Cresson 1924</xref>: 159 [generic combination].</comment></tp:nomenclature-citation></tp:nomenclature-citation-list></tp:nomenclature><tp:treatment-sec sec-type="Diagnosis"><title>Diagnosis.</title><p>This species is distinguished from congeners by the following combination of characters: Moderately small to medium-sized shore flies, body length 2.10–3.25 mm; generally shiny black. <italic>Head</italic>: Frons blackish, moderately microtomentose gray; mesofrons narrowly triangular. Antenna black, basal flagellomere covered with silver microtomentum; arista with 4-6 dorsally branching rays. Face relatively flat with antennal grooves mostly inconspicuous, very shallow; facial microtomentum silvery white, sericeous; gena moderately high, genal height subequal to height of basal flagellomere; gena-to-eye ratio 0.12–0.20. Maxillary palpus black. <italic>Thorax</italic>: Generally subshiny to mostly shiny, only very sparsely microtomentose dorsally. Wing hyaline; costal vein ratio 0.34–0.40; M vein ratio 0.58–0.60; halter stem blackish brown; knob yellowish to whitish. Coxae, femora, and tibiae black, midtibia with some grayish microtomentum from some angles; male forebasitarsomere black; female forebasitarsomere at least yellowish basally, becoming darker apically; basal tarsomeres of mid- and hindtarsi yellow, contrasted distinctly with black male forebasitarsomere. <italic>Abdomen</italic>: Dorsum generally subshiny to mostly shiny, with only sparse microtomentum dorsally. Male terminalia (<xref ref-type="fig" rid="F1">Figs 1</xref><xref ref-type="fig" rid="F2">–15</xref>): Epandrium in posterior view (<xref ref-type="fig" rid="F1">Fig. 1</xref>) as a <!--PageBreak--><!--PageBreak-->broadly rounded, inverted U, width of dorsal portion slightly narrower than lateral arms, lateral arms shallowly arched, in lateral view wider ventrally; cercus in posterior view (<xref ref-type="fig" rid="F1">Fig. 1</xref>) semilunate, narrower dorsally than ventrally; aedeagus in lateral view (<xref ref-type="fig" rid="F1">Figs 3</xref><xref ref-type="fig" rid="F2">, 12</xref>) slipper-like, base deeply and unevenly incised, posterior arm of folded over at right angle, tapered toward apex, apex moderately narrowly rounded, in ventral view (<xref ref-type="fig" rid="F1">Figs 2</xref><xref ref-type="fig" rid="F2">, 6</xref>) expanded laterally from narrow base to wider apex, apical margin bilobed, narrowly incised medially, each lateral lobe as wide as aedeagal base, with thin, wing-like, narrow projections sub-basally; phallapodeme in lateral view (<xref ref-type="fig" rid="F1">Figs 3</xref><xref ref-type="fig" rid="F2">, 9</xref>) more or less triangular, in ventral view (<xref ref-type="fig" rid="F1">Figs 2</xref><xref ref-type="fig" rid="F2">, 8</xref>) longer than wide, bar-like with basal, sub-basal and apical crossbars, apical margin shallowly emarginate; ejaculatory apodeme in lateral view (<xref ref-type="fig" rid="F1">Figs 3</xref><xref ref-type="fig" rid="F2">, 11</xref>) L-shaped, in ventral view (<xref ref-type="fig" rid="F1">Figs 2</xref><xref ref-type="fig" rid="F2">, 7</xref>) peanut-like; postgonite in lateral view (<xref ref-type="fig" rid="F1">Figs 3</xref><xref ref-type="fig" rid="F2">, 13</xref>) acutely pointed basally, thereafter becoming wider then apex narrowed, digitiform, bearing 2-3 setulae along basoposterior margin and 1 setula along margin toward hypandrium; pregonite in lateral view (<xref ref-type="fig" rid="F1">Figs 3</xref><xref ref-type="fig" rid="F2">–4</xref>) moderately elongate, tapered, narrowed toward hypandrium, expanded toward aedeagus, aedeagal end truncate; hypandrium in ventral view (<xref ref-type="fig" rid="F1">Figs 2</xref><xref ref-type="fig" rid="F2">, 14</xref>) wide, width nearly twice length, broadly and shallowly rounded along anterior margin with anterolateral, pointed, lateral projections, shallowly emarginate along posterior margin medially, in lateral view (<xref ref-type="fig" rid="F1">Figs 3</xref><xref ref-type="fig" rid="F2">, 15</xref>) arched, posterior angle acute, thereafter anteriorly becoming wider, widest before anterior margin.
                    </p></tp:treatment-sec><tp:treatment-sec sec-type="Type material"><title>Type material.</title><p>The holotype male of <italic><tp:taxon-name>Discocerina argyrostoma</tp:taxon-name></italic> Cresson is labeled “Berkeley Hills[,] Alameda Co.[,] IV,11.’08. Cal/♂/TYPE No. 6102 <tp:taxon-name>Discocerina</tp:taxon-name> ARGYROSTOMA E. T. Cresson, Jr, [red; species number and name handwritten].” The holotype is double mounted (minuten pin in a rectangular card), is in poor condition (head and wings missing), and is deposited in the ANSP (6102).
                    </p><p>The holotype male of <italic><tp:taxon-name>Discocerina aliena</tp:taxon-name></italic> Cresson is labeled “♂/Berkeley[,] Alameda Co, 2·23·08[,] Cal/TYPE No. 6347/Holo-TYPE <tp:taxon-name>Discocerina</tp:taxon-name> ALIENA E T Cresson Jr [red; species number and name handwritten].” The holotype is double mounted (minuten pin in a rectangular block of cord), is in excellent condition, and is deposited in the ANSP (6347).
                    </p></tp:treatment-sec><tp:treatment-sec sec-type="Type locality"><title>Type locality.</title><p>United States. California. Alameda: Berkeley (<named-content xmlns:xlink="http://www.w3.org/1999/xlink" content-type="dwc:verbatimCoordinates" xlink:type="simple">37°52.3'N, 122°16.4'W</named-content>).
                    </p><p><bold>Other specimens examined.</bold> Nearctic. CANADA. <italic>BRITISH COLUMBIA</italic>. Coldwater River, Merritt (<named-content xmlns:xlink="http://www.w3.org/1999/xlink" content-type="dwc:verbatimCoordinates" xlink:type="simple">50°06.8'N, 120°47.5'W</named-content>; 598 m), 6 Aug 1986, P. H. Arnaud, Jr. (1♂; CAS). Creek below Bridal Veil Falls, SW Hope (<named-content xmlns:xlink="http://www.w3.org/1999/xlink" content-type="dwc:verbatimCoordinates" xlink:type="simple">49°21.3'N, 121°36.4'W</named-content>), 18 Aug 1986, P. H. Arnaud, Jr. (1♂; CAS). Hope, Lake of the Woods Picnic area (<named-content xmlns:xlink="http://www.w3.org/1999/xlink" content-type="dwc:verbatimCoordinates" xlink:type="simple">49°23.1'N, 121°26.5'W</named-content>), 12 Jul 1974, P. H. Arnaud, Jr. (1♂; CAS). Manning Provincial Park, Similkameen River, near road to Lightning Lake Campground (<named-content xmlns:xlink="http://www.w3.org/1999/xlink" content-type="dwc:verbatimCoordinates" xlink:type="simple">49°00'N, 119°42'W</named-content>), 4 Aug 1986, P. H. Arnaud, Jr. (9♂, 6♀; CAS). Pritchard (<named-content xmlns:xlink="http://www.w3.org/1999/xlink" content-type="dwc:verbatimCoordinates" xlink:type="simple">50°41.2'N, 119°49.1'W</named-content>), 13 Jul 1974, P. H. Arnaud, Jr. (2♂, 4♀; CAS). Wasa Lake (<named-content xmlns:xlink="http://www.w3.org/1999/xlink" content-type="dwc:verbatimCoordinates" xlink:type="simple">49°47'N, 115°44'W</named-content>), 17 Jul 1974, P. H. Arnaud, Jr. (3♂, 12♀; CAS).
                    </p><p>MEXICO. <italic>BAJA CALIFORNIA</italic>. San Pedro Martir, La Grulla (<named-content xmlns:xlink="http://www.w3.org/1999/xlink" content-type="dwc:verbatimCoordinates" xlink:type="simple">30°46.3'N, 115°13.6'W</named-content>; 2105 m), 12 Jun 1953, P. H. Arnaud, Jr. (4♂, 1♀; CAS)<!--PageBreak--><!--PageBreak-->.
                    </p><p>UNITED STATES. <italic>ALASKA. Valdez-Cordova (Census Area)</italic>: Chitina (<named-content xmlns:xlink="http://www.w3.org/1999/xlink" content-type="dwc:verbatimCoordinates" xlink:type="simple">61°30.9'N, 144°26.2'W</named-content>), 18 Jun 1953, W. C. Frohne (1♀; WSU).
                    </p><p><italic>ARIZONA</italic>. <italic>Cochise</italic>: Rustler Park (<named-content xmlns:xlink="http://www.w3.org/1999/xlink" content-type="dwc:verbatimCoordinates" xlink:type="simple">31°54.2'N, 109°16.5'W</named-content>), 27 Aug 1953, A. H. Sturtevant (1♂, 1♀; USNM).<italic> Coconino</italic>: Oak Creek, 18 km N Sedona (<named-content xmlns:xlink="http://www.w3.org/1999/xlink" content-type="dwc:verbatimCoordinates" xlink:type="simple">35°N, 111°44.3'W</named-content>), 13 Apr 2003, T. Zatwarnicki, W. N. Mathis (10♂, 4♀; USNM). <italic>Gila</italic>: Globe (<named-content xmlns:xlink="http://www.w3.org/1999/xlink" content-type="dwc:verbatimCoordinates" xlink:type="simple">33°23.7'N, 110°47.2'W</named-content>), 13 Apr 1935, A. L. Melander (1♂, 1♀; USNM). <italic>Graham</italic>: Pinaleno Mountains, Shannon Campground (16 km SE Junction Martijilda Creek; <named-content xmlns:xlink="http://www.w3.org/1999/xlink" content-type="dwc:verbatimCoordinates" xlink:type="simple">32°37.5'N, 109°52.5'W</named-content>; 2774 m), 28 May 1993, J. Gelhaus (1♂; ANSP). <italic>Navajo</italic>: Kayenta (<named-content xmlns:xlink="http://www.w3.org/1999/xlink" content-type="dwc:verbatimCoordinates" xlink:type="simple">36°44.4'N, 110°14.4'W</named-content>), 14 Apr 2003, T. Zatwarnicki, W. N. Mathis (3♂, 1♀; USNM). <italic>Pima</italic>: Tucson, Saguaro National Park (<named-content xmlns:xlink="http://www.w3.org/1999/xlink" content-type="dwc:verbatimCoordinates" xlink:type="simple">32°16.7'N, 111°10.9'W</named-content>), 10 Apr 1935, A. L. Melander (1♂; ANSP). <italic>Yavapai</italic>: Sedona (<named-content xmlns:xlink="http://www.w3.org/1999/xlink" content-type="dwc:verbatimCoordinates" xlink:type="simple">34°49.6'N, 111°48.3'W</named-content>), 13 Apr 2003, T. Zatwarnicki, W. N. Mathis (2♂, 1♀; USNM).
                    </p><p><italic>CALIFORNIA. Alameda</italic>: Berkeley (<named-content xmlns:xlink="http://www.w3.org/1999/xlink" content-type="dwc:verbatimCoordinates" xlink:type="simple">37°52.3'N, 122°16.4'W</named-content>), 21 Mar 1965, B. A. McKinley (1♂; CAS); Berkeley Hills (<named-content xmlns:xlink="http://www.w3.org/1999/xlink" content-type="dwc:verbatimCoordinates" xlink:type="simple">37°53'N, 122°14.3'W</named-content>), 8 Mar 1908 (7♂, 1♀; ANSP). <italic>Del Norte</italic>: Gasquet (16 km W; <named-content xmlns:xlink="http://www.w3.org/1999/xlink" content-type="dwc:verbatimCoordinates" xlink:type="simple">41°50.3'N, 124°02.1'W</named-content>), 28 Jun 1972, W. N. Mathis (1♂; USNM); Panther Flat, Middle Fork Smith River (<named-content xmlns:xlink="http://www.w3.org/1999/xlink" content-type="dwc:verbatimCoordinates" xlink:type="simple">41°50.6'N, 123°56'W</named-content>), 3 Jun 2009, D. and W. N. Mathis (15♂, 9♀; USNM); Wilson Creek (<named-content xmlns:xlink="http://www.w3.org/1999/xlink" content-type="dwc:verbatimCoordinates" xlink:type="simple">41°36.2'N, 124°06'W</named-content>; beach), 2 Jun 2009, D. and W. N. Mathis (1♀; USNM). <italic>El Dorado</italic>: Fallen Leaf, Lake Tahoe (<named-content xmlns:xlink="http://www.w3.org/1999/xlink" content-type="dwc:verbatimCoordinates" xlink:type="simple">38°52.8'N, 120°04.3'W</named-content>), 13 Jun 1916 (1♂; ANSP); Latrobe (3.2 km SW; <named-content xmlns:xlink="http://www.w3.org/1999/xlink" content-type="dwc:verbatimCoordinates" xlink:type="simple">38°33.6'N, 120°59'W</named-content>), 19 Feb 1974, S. Kuba (1♂; CAS). <italic>Lassen</italic>: Nubieber (4.8 km SW; <named-content xmlns:xlink="http://www.w3.org/1999/xlink" content-type="dwc:verbatimCoordinates" xlink:type="simple">41°05.7'N, 121°11'W</named-content>), 5 Apr 1959, M. T. James, LaMar (1♀; WSU). <italic>Los Angeles</italic>: Angeles Crest Highway, Arroyo Seco, Switzer Station (<named-content xmlns:xlink="http://www.w3.org/1999/xlink" content-type="dwc:verbatimCoordinates" xlink:type="simple">34°04.7'N, 118°13.6'W</named-content>; 1000 m), 29 Jun 1977, P. H. Arnaud, Jr. (1♂; CAS); Los Angeles (<named-content xmlns:xlink="http://www.w3.org/1999/xlink" content-type="dwc:verbatimCoordinates" xlink:type="simple">34°03.1'N, 118°14.6'W</named-content>), 26 Feb 1915, M. C. Van Duzee (1♂, 1♀; CAS); Los Cerritos (<named-content xmlns:xlink="http://www.w3.org/1999/xlink" content-type="dwc:verbatimCoordinates" xlink:type="simple">33°50.8'N, 118°09.7'W</named-content>), 21 Mar 1915, M. C. Van Duzee (1♀; CAS); Pasadena (<named-content xmlns:xlink="http://www.w3.org/1999/xlink" content-type="dwc:verbatimCoordinates" xlink:type="simple">34°09.6'N, 118°01.4'W</named-content>), 17 Jan 1950, A. H. Sturtevant (3♂, 1♀; USNM). <italic>Madera</italic>: Mark Mine, meadow near locked gate (Green Mountain; <named-content xmlns:xlink="http://www.w3.org/1999/xlink" content-type="dwc:verbatimCoordinates" xlink:type="simple">37°34.1'N, 119°14.8'W</named-content>; 2315 m), 20 Aug 1971, H. B. Leech (1♂; CAS). <italic>Marin</italic>: Novato, San Jose Creek (<named-content xmlns:xlink="http://www.w3.org/1999/xlink" content-type="dwc:verbatimCoordinates" xlink:type="simple">38°06.5'N, 122°34.2'W</named-content>; 55 m), 18 Mar 1973, P. H. Arnaud, Jr. (1♀; CAS); Samuel P. Taylor State Park (<named-content xmlns:xlink="http://www.w3.org/1999/xlink" content-type="dwc:verbatimCoordinates" xlink:type="simple">38°01.6'N, 122°43.7'W</named-content>), 8 May 1949, P. H. Arnaud, Jr. (1♂; CAS); Mill Valley (<named-content xmlns:xlink="http://www.w3.org/1999/xlink" content-type="dwc:verbatimCoordinates" xlink:type="simple">37°54.4'N, 122°32.7'W</named-content>), 28 Feb 1924, M. C. Van Duzee (2♂; CAS). <italic>Mendocino</italic>: Russian River, near Hopland (<named-content xmlns:xlink="http://www.w3.org/1999/xlink" content-type="dwc:verbatimCoordinates" xlink:type="simple">38°58.4'N, 123°07'W</named-content>), 4 May 1968, W. J. Turner (2♂; WSU). <italic>Modoc</italic>: Alturas (<named-content xmlns:xlink="http://www.w3.org/1999/xlink" content-type="dwc:verbatimCoordinates" xlink:type="simple">41°29.2'N, 120°32.6'W</named-content>), 15 May 1948, W. W. Wirth (1♂, 1♀; CAS); Cedar Pass Campground (<named-content xmlns:xlink="http://www.w3.org/1999/xlink" content-type="dwc:verbatimCoordinates" xlink:type="simple">41°33.6'N, 120°17.6'W</named-content>; 550 m), 11 Aug 1967, P. H. Arnaud, Jr. (2♂, 1♀; CAS). <italic>Fresno</italic>: Lake Thomas A. Edison (<named-content xmlns:xlink="http://www.w3.org/1999/xlink" content-type="dwc:verbatimCoordinates" xlink:type="simple">37°22.2'N, 118°59.2'W</named-content>; 725 m), 7 Aug 1975, P. H. Arnaud, Jr. (1♂; CAS). <italic>Marin</italic>: Lagunitas Canyon (<named-content xmlns:xlink="http://www.w3.org/1999/xlink" content-type="dwc:verbatimCoordinates" xlink:type="simple">38°01'N, 122°44'W</named-content>), 29 Mar 1908 (2♂, 3♀; ANSP). <italic>Mariposa</italic>: Yosemite (<named-content xmlns:xlink="http://www.w3.org/1999/xlink" content-type="dwc:verbatimCoordinates" xlink:type="simple">37°46.2'N, 119°30.6'W</named-content>), 15-22 May 1908, 1916 (4♂, 5♀; ANSP). <italic>Mono</italic>: Leavitt Meadow (<named-content xmlns:xlink="http://www.w3.org/1999/xlink" content-type="dwc:verbatimCoordinates" xlink:type="simple">38°19'N, 119°33.1'W</named-content>; 2195 m), 12 Aug 1963, H. B. Leech (1♂; CAS). <italic>Monterey</italic>: Paraiso Hot Springs (13 km SW Soledad; <named-content xmlns:xlink="http://www.w3.org/1999/xlink" content-type="dwc:verbatimCoordinates" xlink:type="simple">36°19.8'N, 121°22.1'W</named-content>; 400 m), 27 May 1974, P. H. Arnaud, Jr. (1♂; CAS). <italic>Nevada</italic>: Donner Summit (<named-content xmlns:xlink="http://www.w3.org/1999/xlink" content-type="dwc:verbatimCoordinates" xlink:type="simple">39°19.6'N, 120°23.6'W</named-content>; 2200 m), 9 Sep 1977, P. H. Arnaud, Jr. (1♂, 1♀; CAS); Truckee (<named-content xmlns:xlink="http://www.w3.org/1999/xlink" content-type="dwc:verbatimCoordinates" xlink:type="simple">39°19.7'N, 120°11'W</named-content>), 6 Jul 1927, E. P. Van Duzee (1♂, 1♀; CAS). <italic>Orange</italic>: <!--PageBreak-->Lower Santa Ana Canyon, Green River Camp (<named-content xmlns:xlink="http://www.w3.org/1999/xlink" content-type="dwc:verbatimCoordinates" xlink:type="simple">33°51.4'N, 117°49.1'W</named-content>), 9 May 1933, E. P. Van Duzee (2♀; CAS); San Juan Capistrano Hot Spring (<named-content xmlns:xlink="http://www.w3.org/1999/xlink" content-type="dwc:verbatimCoordinates" xlink:type="simple">33°30'N, 117°39.8'W</named-content>), 25 Jan 1935, A. L. Melander (1♀; WSU). <italic>Placer</italic>: N side Folsom Lake, Granite Bay (<named-content xmlns:xlink="http://www.w3.org/1999/xlink" content-type="dwc:verbatimCoordinates" xlink:type="simple">38°45.8'N, 121°09.8'W</named-content>; Malaise trap), 26 Mar-4 Apr 1981, S. Kuba (1♂, 1♀; CAS). <italic>Riverside</italic>: Agua Caliente Indian Reservation, Palm Canyon (<named-content xmlns:xlink="http://www.w3.org/1999/xlink" content-type="dwc:verbatimCoordinates" xlink:type="simple">33°47'N, 116°32'W</named-content>), 25 Feb 1970, P. H. Arnaud, Jr. (1♂; CAS); Andreas Canyon, Palm Springs (<named-content xmlns:xlink="http://www.w3.org/1999/xlink" content-type="dwc:verbatimCoordinates" xlink:type="simple">33°45.7'N, 116°32.2'W</named-content>), 18 Jan-25 Feb 1935, 1954, P. H. Arnaud, Jr., A. L. Melander (5♂, 6♀; ANSP, CAS); Riverside (<named-content xmlns:xlink="http://www.w3.org/1999/xlink" content-type="dwc:verbatimCoordinates" xlink:type="simple">33°57.2'N, 117°23.8'W</named-content>), 2 May 1935, A. L. Melander (2♂, 2♀; ANSP). <italic>San Bernardino</italic>: Big Bear Lake (<named-content xmlns:xlink="http://www.w3.org/1999/xlink" content-type="dwc:verbatimCoordinates" xlink:type="simple">34°14.6'N, 116°54.7'W</named-content>), 24 May 1935, A. L. Melander (1♂, 1♀; USNM); China Ranch (<named-content xmlns:xlink="http://www.w3.org/1999/xlink" content-type="dwc:verbatimCoordinates" xlink:type="simple">35°48.1'N, 116°11.7'W</named-content>; 380 m), 31 Mar 2005, D. and W. N. Mathis (5♂, 4♀; USNM); Forest Home (<named-content xmlns:xlink="http://www.w3.org/1999/xlink" content-type="dwc:verbatimCoordinates" xlink:type="simple">34°05.6'N, 116°55.8'W</named-content>), 25 May 1935, A. L. Melander (1♂; WSU). <italic>San Diego</italic>: Alpine (<!--PageBreak--><named-content xmlns:xlink="http://www.w3.org/1999/xlink" content-type="dwc:verbatimCoordinates" xlink:type="simple">32°50.1'N, 116°46'W</named-content>), 8 Apr 1915, M. C. Van Duzee (1♂, 1♀; CAS); Palomar Observatory Campground (<named-content xmlns:xlink="http://www.w3.org/1999/xlink" content-type="dwc:verbatimCoordinates" xlink:type="simple">33°21.3'N, 116°51.7'W</named-content>; 1524 m), 26 Jun 1968, P. H. Arnaud, Jr. (1♂; CAS). <italic>San Francisco</italic>: Lake Merced (<named-content xmlns:xlink="http://www.w3.org/1999/xlink" content-type="dwc:verbatimCoordinates" xlink:type="simple">37°43.3'N, 122°29.7'W</named-content>), 20 Mar 1966, P. H. Arnaud, Jr. (2♀; CAS). <italic>San Mateo</italic>: Stanford University (<named-content xmlns:xlink="http://www.w3.org/1999/xlink" content-type="dwc:verbatimCoordinates" xlink:type="simple">37°24'N, 122°14.5'W</named-content>), 14 Feb 2006, P. H. Arnaud, Jr. (4♂, 5♀; USNM). <italic>Shasta</italic>: Old Boundary Campground (<named-content xmlns:xlink="http://www.w3.org/1999/xlink" content-type="dwc:verbatimCoordinates" xlink:type="simple">40°31.4'N, 121°28.8'W</named-content>), 29 Jul 1974, P. H. Arnaud, Jr. (1♂, 1♀; CAS); Honn Creek Campground (29 km SE Hat Creek; <named-content xmlns:xlink="http://www.w3.org/1999/xlink" content-type="dwc:verbatimCoordinates" xlink:type="simple">40°46.8'N, 121°30.1'W</named-content>), 30 Jul 1974, P. H. Arnaud, Jr. (2♂, 1♀; CAS); Manzanita Lake, Mount Lassen National Park (<named-content xmlns:xlink="http://www.w3.org/1999/xlink" content-type="dwc:verbatimCoordinates" xlink:type="simple">40°32.1'N, 121°34.1'W</named-content>), 6 Jun 1991, J. P. Pishe (1♀; CAS). <italic>Siskiyou</italic>: Poker Flat (34 km NW Happy Camp; <named-content xmlns:xlink="http://www.w3.org/1999/xlink" content-type="dwc:verbatimCoordinates" xlink:type="simple">41°55.9'N, 123°32.8'W</named-content>; 1535 m), 13 Aug 1966, H. B. Leech (1♂, 1♀; CAS); McBride Springs, Mount Shasta (7 km NE Mt. Shasta City; <named-content xmlns:xlink="http://www.w3.org/1999/xlink" content-type="dwc:verbatimCoordinates" xlink:type="simple">41°21.2'N, 122°16.9'W</named-content>), 28 Jul 1974, P. H. Arnaud, Jr. (1♂; CAS). <italic>Sonoma</italic>: Kenwood, Sonoma Creek, Mortons Warm Springs (<named-content xmlns:xlink="http://www.w3.org/1999/xlink" content-type="dwc:verbatimCoordinates" xlink:type="simple">38°24'N, 122°33.1'W</named-content>; 105 m), 18 May 1974, H. B. Leech (1♂; CAS). <italic>Tuolumne</italic>: Dardanelle, Middle Fork Stanislaus River (<named-content xmlns:xlink="http://www.w3.org/1999/xlink" content-type="dwc:verbatimCoordinates" xlink:type="simple">38°20.5'N, 119°50'W</named-content>; 1765 m), 1 Jul 1977, P. H. Arnaud, Jr. (1♀; CAS); South Fork Stanislaus River (<named-content xmlns:xlink="http://www.w3.org/1999/xlink" content-type="dwc:verbatimCoordinates" xlink:type="simple">37°53'N, 120°25.4'W</named-content>), 3 May 1964, C. D. McNeill (1♂; CAS).
                    </p><p><italic>COLORADO. Boulder</italic>: Boulder Creek (16 km W Boulder; <named-content xmlns:xlink="http://www.w3.org/1999/xlink" content-type="dwc:verbatimCoordinates" xlink:type="simple">40°0.3'N, 105°24.4'W</named-content>; 2280 m), 8 Aug 1973, P. H. Arnaud, Jr. (2♂, 1♀; CAS); Nederland (<named-content xmlns:xlink="http://www.w3.org/1999/xlink" content-type="dwc:verbatimCoordinates" xlink:type="simple">39°57.7'N, 105°30.6'W</named-content>), 24 Jun 1961, G. C. Steyskal (1♀; USNM). <italic>Chaffee</italic>: South Fork Arkansas River, Garfield (<named-content xmlns:xlink="http://www.w3.org/1999/xlink" content-type="dwc:verbatimCoordinates" xlink:type="simple">38°33.1'N, 106°17.5'W</named-content>; 2990 m), 12 Aug 1973, P. H. Arnaud, Jr. (2♂; CAS). <italic>Dolores</italic>: Cahone (9 km N; Dolores River; <named-content xmlns:xlink="http://www.w3.org/1999/xlink" content-type="dwc:verbatimCoordinates" xlink:type="simple">37°38.9'N, 108°44.1'W</named-content>; 1955 m), 3 Aug 2007, D. and W. N. Mathis (4♂, 3♀; USNM).
                    </p><p><italic>IDAHO. Boundary</italic>: Dawson Lake (<named-content xmlns:xlink="http://www.w3.org/1999/xlink" content-type="dwc:verbatimCoordinates" xlink:type="simple">48°46.3'N, 116°14.3'W</named-content>; 885 m), 3 Jun 2006, W. N. Mathis (1♂, 4♀; USNM); Solomon Lake (<named-content xmlns:xlink="http://www.w3.org/1999/xlink" content-type="dwc:verbatimCoordinates" xlink:type="simple">48°47.6'N, 116°06.1'W</named-content>; 825 m), 3 Jun 2006, W. N. Mathis (4♂, 2♀; USNM). <italic>Custer</italic>: Selway Wilderness, Cove Lake (<named-content xmlns:xlink="http://www.w3.org/1999/xlink" content-type="dwc:verbatimCoordinates" xlink:type="simple">44°06.1'N, 114°36.3'W</named-content>; 1950 m), 22 Jul 1978, R. S. Zack (1♀; WSU). <italic>Kootenai</italic>: Beauty Bay on Coeur d’Alene Lake (<named-content xmlns:xlink="http://www.w3.org/1999/xlink" content-type="dwc:verbatimCoordinates" xlink:type="simple">47°36.8'N, 116°41.1'W</named-content>; 686 m), 14 Jul 1978, W. J. Turner (1♂, 2♀; WSU). <italic>Latah</italic>: Big Meadow Creek Recreation Area (8 km NW Troy; <named-content xmlns:xlink="http://www.w3.org/1999/xlink" content-type="dwc:verbatimCoordinates" xlink:type="simple">46°47.8'N, 116°48.8'W</named-content>), 31 Jul 1979, R. S. Zack (8♂, 27♀; WSU); Laird Park (6.4 km NE Harvard; <named-content xmlns:xlink="http://www.w3.org/1999/xlink" content-type="dwc:verbatimCoordinates" xlink:type="simple">46°56.5'N, 116°38.8'W</named-content>), 24 May-6 Jul 1978, 1985, R. S. Zack (4♂, 3♀; WSU); Lost Creek, Harvard (6.4 km NNE; <named-content xmlns:xlink="http://www.w3.org/1999/xlink" content-type="dwc:verbatimCoordinates" xlink:type="simple">46°57.7'N, 116°41.2'W</named-content>), 18-30 May 1980, 1981, R. S. Zack (35♂, 16♀; WSU); Moscow Mountain (<named-content xmlns:xlink="http://www.w3.org/1999/xlink" content-type="dwc:verbatimCoordinates" xlink:type="simple">46°48.2'N, 116°52.1'W</named-content>), 2 Jun 1908 (3♂, 2♀; ANSP); Moscow Mountain, West Twin Peak (<named-content xmlns:xlink="http://www.w3.org/1999/xlink" content-type="dwc:verbatimCoordinates" xlink:type="simple">46°48.2'N, 116°54.9'W</named-content>), 15 Jun 1982, R. S. Zack (1♂, 1♀; WSU); Moscow Mountain, East Twin Peak (<named-content xmlns:xlink="http://www.w3.org/1999/xlink" content-type="dwc:verbatimCoordinates" xlink:type="simple">46°48.2'N, 116°52.1'W</named-content>), 19 Jul 1983, R. S. Zack (10♂, 18♀; WSU); Strychnine Creek (10 km NE Joe National Forest; <named-content xmlns:xlink="http://www.w3.org/1999/xlink" content-type="dwc:verbatimCoordinates" xlink:type="simple">46°58.7'N, 116°37.1'W</named-content>), 29 Apr-4 Jun 1980, R. S. Zack (2♂, 5♀; WSU); Troy (<named-content xmlns:xlink="http://www.w3.org/1999/xlink" content-type="dwc:verbatimCoordinates" xlink:type="simple">46°44.2'N, 116°46.2'W</named-content>), 31 May 1908 (1♂, 2♀; ANSP, USNM, WSU). <italic>Oneida</italic>: Malad (<named-content xmlns:xlink="http://www.w3.org/1999/xlink" content-type="dwc:verbatimCoordinates" xlink:type="simple">42°11.5'N, 112°15'W</named-content>), 13 Aug 1950, A. H. Sturtevant (2♂, 1♀; USNM). <italic>Nez Perce</italic>: Black Pine Camp (38 km SE Lewiston; <named-content xmlns:xlink="http://www.w3.org/1999/xlink" content-type="dwc:verbatimCoordinates" xlink:type="simple">46°15'N, 116°46'W</named-content>), 22 Jul 1974, P. H. Arnaud, Jr. (1♂, 2♀; CAS); Lake Waha (<named-content xmlns:xlink="http://www.w3.org/1999/xlink" content-type="dwc:verbatimCoordinates" xlink:type="simple">46°12.6'N, 116°50.8'W</named-content>), 9 Jun 1918, A. L. Melander (1♀; ANSP).
                    </p><p><italic>MONTANA. Lake</italic>: Flathead Lake (<named-content xmlns:xlink="http://www.w3.org/1999/xlink" content-type="dwc:verbatimCoordinates" xlink:type="simple">47°53.2'N, 114°07.9'W</named-content>), 19 Aug 1916, A. L. Melander (1♂; ANSP). <italic>Mineral</italic>: St. Regis (<named-content xmlns:xlink="http://www.w3.org/1999/xlink" content-type="dwc:verbatimCoordinates" xlink:type="simple">37°53'N, 122°14.3'W</named-content>), 28 Aug 1981, P. H. <!--PageBreak-->Arnaud, Jr. (1♀; CAS). <italic>Missoula</italic>: Brewster Creek, Clinton (<named-content xmlns:xlink="http://www.w3.org/1999/xlink" content-type="dwc:verbatimCoordinates" xlink:type="simple">46°46.4'N, 113°42.6'W</named-content>), 1 Jun 1957, H. R. Dodge (1♂; USNM).
                    </p><p><italic>NEVADA. Clark</italic>: Las Vegas Wash (<named-content xmlns:xlink="http://www.w3.org/1999/xlink" content-type="dwc:verbatimCoordinates" xlink:type="simple">36°05.2'N, 114°58.8'W</named-content>), 10-11 May 2001, D. and W. N. Mathis (2♂; USNM); Red Rock Canyon (<named-content xmlns:xlink="http://www.w3.org/1999/xlink" content-type="dwc:verbatimCoordinates" xlink:type="simple">36°09.6'N, 115°31.1'W</named-content>), 12 May 2001, D. and W. N. Mathis (2♂; USNM). <italic>Nye</italic>: Toiyabe National Park, Indian Creek, Indian Valley (6.4 km ESE Grantsville; <named-content xmlns:xlink="http://www.w3.org/1999/xlink" content-type="dwc:verbatimCoordinates" xlink:type="simple">38°50'N, 117°30'W</named-content>; 2065 m), 22 Jun 1995, J. K. Gelhaus (1♀; ANSP).
                    </p><p><italic>NEW MEXICO. Bernalillo</italic>: E slope Sandia Mountains, 14 km W Cedar Crest (<named-content xmlns:xlink="http://www.w3.org/1999/xlink" content-type="dwc:verbatimCoordinates" xlink:type="simple">35°06.5'N, 106°23'W</named-content>; 2438 m), 15 Jul 1979, P. H. Arnaud, Jr. (3♂; CAS); <italic>Catron</italic>: Pueblo Creek and Park Campground (27 km S Luna; <named-content xmlns:xlink="http://www.w3.org/1999/xlink" content-type="dwc:verbatimCoordinates" xlink:type="simple">33°37.5'N, 109°W</named-content>; 2100 m), 30 May 1993, J. K. Gelhaus (3♂; ANSP). <italic>Cibola</italic>: Bluewater Lake State Park (<named-content xmlns:xlink="http://www.w3.org/1999/xlink" content-type="dwc:verbatimCoordinates" xlink:type="simple">35°18.1'N, 108°06.6'W</named-content>; 2220 m), 9 Aug 2007, D. and W. N. Mathis (1♀; USNM). <italic>Grant</italic>: Apache Creek (<named-content xmlns:xlink="http://www.w3.org/1999/xlink" content-type="dwc:verbatimCoordinates" xlink:type="simple">33°09.1'N, 108°08.9'W</named-content>), 13 Jun 1950, A. H. Sturtevant (1♀; USNM); Mimbres River (NM Hwy. 61 and Royal John Mine Road; <named-content xmlns:xlink="http://www.w3.org/1999/xlink" content-type="dwc:verbatimCoordinates" xlink:type="simple">32°43.8'N, 107°52'W</named-content>; 1665 m), 1 Aug 2008, D. and W. N. Mathis (17♂, 4; USNM); Mimbres River (NM Hwy. 35; 19 km N, Hwy 152; <named-content xmlns:xlink="http://www.w3.org/1999/xlink" content-type="dwc:verbatimCoordinates" xlink:type="simple">32°56.9'N, 108°01.1'W</named-content>), 2 Aug 2008, D. and W. N. Mathis (4♂; USNM); Silver City (<named-content xmlns:xlink="http://www.w3.org/1999/xlink" content-type="dwc:verbatimCoordinates" xlink:type="simple">32°46.2'N, 108°16.8'W</named-content>), 6 Aug 1950, A. H. Sturtevant (4♂, 1♀; USNM). <italic>Luna</italic>: Hyatt Farm (12 km NW Florida; <named-content xmlns:xlink="http://www.w3.org/1999/xlink" content-type="dwc:verbatimCoordinates" xlink:type="simple">32°26'N, 107°35'W</named-content>; stock pond), 4 Aug 1965, H. B. Leech (2♀; CAS). <italic>Sandoval</italic>: Cuba (18 km S; <named-content xmlns:xlink="http://www.w3.org/1999/xlink" content-type="dwc:verbatimCoordinates" xlink:type="simple">35°58.8'N, 106°59.1'W</named-content>), 25 Jun 1973, W. N. Mathis (2♀; USNM); Jemez Springs (<named-content xmlns:xlink="http://www.w3.org/1999/xlink" content-type="dwc:verbatimCoordinates" xlink:type="simple">35°46.6'N, 106°41.4'W</named-content>), Jun (1♂; ANSP); Jemez Springs (12 km N; <named-content xmlns:xlink="http://www.w3.org/1999/xlink" content-type="dwc:verbatimCoordinates" xlink:type="simple">35°48'N, 106°41.4'W</named-content>), 25 Jun 1973, W. N. Mathis (9♂; USNM); La Cueva (Junction of Highways 126 &amp; 4; <named-content xmlns:xlink="http://www.w3.org/1999/xlink" content-type="dwc:verbatimCoordinates" xlink:type="simple">35°52'N, 106°38.4'W</named-content>; 2342 m), 14 Jun 2011, D. and W. N. Mathis (1♀; USNM); Las Huertas (9 km NW San Antonito (<named-content xmlns:xlink="http://www.w3.org/1999/xlink" content-type="dwc:verbatimCoordinates" xlink:type="simple">35°18.8'N, 106°24.1'W</named-content>; 2300 m), 26 May 1991, J. Gelhaus (1♂; ANSP); Valles Caldera National Preserve, Alamo Canyon (PH 2 pond; <named-content xmlns:xlink="http://www.w3.org/1999/xlink" content-type="dwc:verbatimCoordinates" xlink:type="simple">35°55.1'N, 106°35.7'W</named-content>; 2610 m), 4 Aug 2008, D. and W. N. Mathis (5♂; USNM); Valles Caldera National Preserve, Rincon de los Soldados (stock pond 2; <named-content xmlns:xlink="http://www.w3.org/1999/xlink" content-type="dwc:verbatimCoordinates" xlink:type="simple">35°54.6'N, 106°25.3'W</named-content>; 2727 m), 6 Aug 2008, D. and W. N. Mathis (2♂, 2♀; USNM); Valles Caldera National Preserve, Sulphur Creek (<named-content xmlns:xlink="http://www.w3.org/1999/xlink" content-type="dwc:verbatimCoordinates" xlink:type="simple">35°54.9'N, 106°36.4'W</named-content>; 2588 m), 4 Aug 2008, D. and W. N. Mathis (2♂; USNM). <italic>San Miguel</italic>: Cowles (4 km S: Mora and Pecos Rivers; <named-content xmlns:xlink="http://www.w3.org/1999/xlink" content-type="dwc:verbatimCoordinates" xlink:type="simple">35°48'N, 105°39.6'W</named-content>; 2408 m), 12 Jul 1979, T. W. Davies (1♀; CAS). <italic>Torrance</italic>: Gran Quivira (<named-content xmlns:xlink="http://www.w3.org/1999/xlink" content-type="dwc:verbatimCoordinates" xlink:type="simple">34°15.8'N, 106°06.1'W</named-content>), 8 Aug 1965, H. B. Leech (3♂; CAS).
                    </p><p><italic>OREGON. Baker</italic>: Goose Creek (35 km E Baker City; <named-content xmlns:xlink="http://www.w3.org/1999/xlink" content-type="dwc:verbatimCoordinates" xlink:type="simple">44°49.2'N, 117°27.79'W</named-content>; 825 m), 7 Jun 2006, D. and W. N. Mathis (1♂, 6♀; USNM). <italic>Benton</italic>: Cary’s Grove (<named-content xmlns:xlink="http://www.w3.org/1999/xlink" content-type="dwc:verbatimCoordinates" xlink:type="simple">44°22.6'N, 123°36.1'W</named-content>), 2 Sep 1974, W. N. Mathis (1♂, 3♀; USNM); Corvallis (<named-content xmlns:xlink="http://www.w3.org/1999/xlink" content-type="dwc:verbatimCoordinates" xlink:type="simple">44°33.9'N, 123°15.7'W</named-content>), 12 May 1930, J. Wilcox (2♂, 2♀; ANSP); Corvallis (Oregon State University sheep farm; <named-content xmlns:xlink="http://www.w3.org/1999/xlink" content-type="dwc:verbatimCoordinates" xlink:type="simple">44°33.9'N, 123°15.7'W</named-content>), 29 Mar 1972, W. N. Mathis (1♂; USNM); Corvallis (1.6 km SE, Willamette River; <named-content xmlns:xlink="http://www.w3.org/1999/xlink" content-type="dwc:verbatimCoordinates" xlink:type="simple">44°31.7'N, 123°15.2'W</named-content>), 4 Apr 1972, W. N. Mathis (9♂, 11♀; USNM); William L. Finley National Wildlife Refuge (16 km S Corvallis; <named-content xmlns:xlink="http://www.w3.org/1999/xlink" content-type="dwc:verbatimCoordinates" xlink:type="simple">44°24.6'N, 123°19.1'W</named-content>), 29 Apr 1972, W. N. Mathis (6♂, 2♀; USNM); Kiger Island (<named-content xmlns:xlink="http://www.w3.org/1999/xlink" content-type="dwc:verbatimCoordinates" xlink:type="simple">44°30.7'N, 123°14'W</named-content>), 12 May 1930, J. Wilcox (1♂; ANSP); McDonald Forest (<named-content xmlns:xlink="http://www.w3.org/1999/xlink" content-type="dwc:verbatimCoordinates" xlink:type="simple">44°38'N, 123°17.6'W</named-content>), 22 Jul 1974, W. N. Mathis (1♂; USNM);<!--PageBreak--> Philomath (1.6 km SW; <named-content xmlns:xlink="http://www.w3.org/1999/xlink" content-type="dwc:verbatimCoordinates" xlink:type="simple">44°32.1'N, 123°23.6'W</named-content>), 29 May 1972, W. N. Mathis (10♂, 8♀; USNM); Rock Creek (6.5 km SW Philomath; <named-content xmlns:xlink="http://www.w3.org/1999/xlink" content-type="dwc:verbatimCoordinates" xlink:type="simple">44°30'N, 123°26.5'W</named-content>), 6-29 May 1972, W. N. Mathis (5♂, 2♀; USNM); Willamette Park (<named-content xmlns:xlink="http://www.w3.org/1999/xlink" content-type="dwc:verbatimCoordinates" xlink:type="simple">44°32.3'N, 123°15'W</named-content>), 3 May 1972, W. N. Mathis (7♂, 6♀; USNM). <italic>Crook</italic>: Cougar Campground, Marks Creek (<named-content xmlns:xlink="http://www.w3.org/1999/xlink" content-type="dwc:verbatimCoordinates" xlink:type="simple">44°26.9'N, 120°27.9'W</named-content>), 24 Jul 1974, P. H. Arnaud, Jr. (2♂; CAS). <italic>Deschutes</italic>: Bend (<named-content xmlns:xlink="http://www.w3.org/1999/xlink" content-type="dwc:verbatimCoordinates" xlink:type="simple">44°03.5‘N, 121°18.9‘W</named-content>), 8 Aug 1951, A. H. Sturtevant (2♂; USNM); E side McKenzie Pass (<named-content xmlns:xlink="http://www.w3.org/1999/xlink" content-type="dwc:verbatimCoordinates" xlink:type="simple">44°15.6'N, 121°48'W</named-content>; 1585 m), 25 Jul 1974, P. H. Arnaud, Jr. (32♂, 37♀; CAS); Cline Falls State Park, W Redmond (<named-content xmlns:xlink="http://www.w3.org/1999/xlink" content-type="dwc:verbatimCoordinates" xlink:type="simple">44°16.1‘N, 121°15.3‘W</named-content>), 25 Jul 1974, P. H. Arnaud, Jr. (1♀; CAS). <italic>Douglas</italic>: Elbow Lake (<named-content xmlns:xlink="http://www.w3.org/1999/xlink" content-type="dwc:verbatimCoordinates" xlink:type="simple">43°47.2'N, 124°08.9'W</named-content>), 26 May 1972, W. N. Mathis (1♀; USNM); S fork Umqua River, Charles V. Stanton Park (<named-content xmlns:xlink="http://www.w3.org/1999/xlink" content-type="dwc:verbatimCoordinates" xlink:type="simple">42°56.8'N, 123°17.6'W</named-content>), 21 Jun 1974, P. H. Arnaud, Jr. (1♂; CAS). <italic>Gilliam</italic>: 30-mile Creek (<named-content xmlns:xlink="http://www.w3.org/1999/xlink" content-type="dwc:verbatimCoordinates" xlink:type="simple">45°05.3'N, 120°14.9'W</named-content>), 20 Jun 1954, J. J. Davis (1♀; WSU). <italic>Harney</italic>: Fields (11 km NW; <named-content xmlns:xlink="http://www.w3.org/1999/xlink" content-type="dwc:verbatimCoordinates" xlink:type="simple">42°17'N, 118°42'W</named-content>; mud pond), 29 Aug 1983, R. S. Zack (1♂; WSU); Page Springs Campground, Blitzen River (<named-content xmlns:xlink="http://www.w3.org/1999/xlink" content-type="dwc:verbatimCoordinates" xlink:type="simple">42°47'N, 118°51'W</named-content>; 1300 m), 6 Aug 2005, D. and W. N. Mathis (2♂, 1♀; USNM); Juniper Lake (9.6 km SW Route 78; <named-content xmlns:xlink="http://www.w3.org/1999/xlink" content-type="dwc:verbatimCoordinates" xlink:type="simple">42°55.3'N, 118°20.3'W</named-content>), 12 Sep 1981, R. S. Zack (1♂; WSU); Steens Mountain, Big Indian Gorge (north side; <named-content xmlns:xlink="http://www.w3.org/1999/xlink" content-type="dwc:verbatimCoordinates" xlink:type="simple">42°49'N, 118°35'W</named-content>; 2730 m), 6 Aug 2005, D. and W. N. Mathis (2♂, 1♀; USNM). <italic>Hood River</italic>: Mt. Hood (<named-content xmlns:xlink="http://www.w3.org/1999/xlink" content-type="dwc:verbatimCoordinates" xlink:type="simple">45°24.7'N, 121°34.9'W</named-content>), 25 Jun 1935, A. L. Melander (1♀; ANSP). <italic>Jackson</italic>: N side Siskiyou Summit, small falls, 5 km from California (<named-content xmlns:xlink="http://www.w3.org/1999/xlink" content-type="dwc:verbatimCoordinates" xlink:type="simple">42°04'N, 122°48'W</named-content>), 28 Jul 1974, P. H. Arnaud, Jr. (2♂; CAS); Squaw Lakes (<named-content xmlns:xlink="http://www.w3.org/1999/xlink" content-type="dwc:verbatimCoordinates" xlink:type="simple">42°02.2'N, 123°01.4'W</named-content>), 22 May 1964, J. Schuh (1♂; WSU); Talent, Bear Creek (<named-content xmlns:xlink="http://www.w3.org/1999/xlink" content-type="dwc:verbatimCoordinates" xlink:type="simple">42°14.7'N, 122°47.3'W</named-content>), 28 Jul 1974, P. H. Arnaud, Jr. (1♀; CAS). <italic>Josephine</italic>: Merlin (3.2 km W; <named-content xmlns:xlink="http://www.w3.org/1999/xlink" content-type="dwc:verbatimCoordinates" xlink:type="simple">42°31.2'N, 123°27.6'W</named-content>), 13 May 1972, W. N. Mathis (1♂, 1♀; USNM); Selma (16 km W; <named-content xmlns:xlink="http://www.w3.org/1999/xlink" content-type="dwc:verbatimCoordinates" xlink:type="simple">42°16.8'N, 123°38.7'W</named-content>), 13 May 1972, W. N. Mathis (1♀; USNM); Rough and Ready Creek State Park (<named-content xmlns:xlink="http://www.w3.org/1999/xlink" content-type="dwc:verbatimCoordinates" xlink:type="simple">42°05.8'N, 123°40.9'W</named-content>), 13 May 1972, W. N. Mathis (1♀; USNM); Whiskey Creek Campground (<named-content xmlns:xlink="http://www.w3.org/1999/xlink" content-type="dwc:verbatimCoordinates" xlink:type="simple">42°39.5'N, 123°38.2'W</named-content>; 1460 m), 27 Jul 1974, P. H. Arnaud, Jr. (3♂; CAS). <italic>Klamath</italic>: Crater Lake (<named-content xmlns:xlink="http://www.w3.org/1999/xlink" content-type="dwc:verbatimCoordinates" xlink:type="simple">42°57.8'N, 122°08.9'W</named-content>), 16 Sep 1934, A. L. Melander (1♂, 2♀; ANSP); Klamath Falls (Geary Canal; <named-content xmlns:xlink="http://www.w3.org/1999/xlink" content-type="dwc:verbatimCoordinates" xlink:type="simple">42°13.7'N, 121°46'W</named-content>), 27 Apr 1964, J. Schuh (1♀; WSU). <italic>Lane</italic>: Salt Creek Falls Campground (33 km SE Oakridge; <named-content xmlns:xlink="http://www.w3.org/1999/xlink" content-type="dwc:verbatimCoordinates" xlink:type="simple">43°36.6'N, 122°07.6'W</named-content>; 1219 m), 26 Jul 1974, P. H. Arnaud, Jr. (11♂, 1♀; CAS); Yachats (10.5 km S; <named-content xmlns:xlink="http://www.w3.org/1999/xlink" content-type="dwc:verbatimCoordinates" xlink:type="simple">44°17'N, 124°06.5'W</named-content>), 27 May 1972, W. N. Mathis (8♂, 8♀; USNM). <italic>Lincoln</italic>: Waldport (10.5 km E; <named-content xmlns:xlink="http://www.w3.org/1999/xlink" content-type="dwc:verbatimCoordinates" xlink:type="simple">44°24.3'N, 123°56.5'W</named-content>), 27 May 1972, W. N. Mathis (3♂, 4♀; USNM). <italic>Marion</italic>: Keizer Bottom (<named-content xmlns:xlink="http://www.w3.org/1999/xlink" content-type="dwc:verbatimCoordinates" xlink:type="simple">44°59.3'N, 123°01.3'W</named-content>), 5 Mar 1940, R. E. Rieder (1♂, 1♀; WSU). <italic>Morrow</italic>: Willow Creek (SE Heppner; <named-content xmlns:xlink="http://www.w3.org/1999/xlink" content-type="dwc:verbatimCoordinates" xlink:type="simple">45°19.6'N, 119°24.6'W</named-content>), 18 Jun 1991, R. S. Zack (2♂, 2♀; WSU). <italic>Multnomah</italic>: Multnomah Falls (<named-content xmlns:xlink="http://www.w3.org/1999/xlink" content-type="dwc:verbatimCoordinates" xlink:type="simple">45°34.5'N, 122°06.9'W</named-content>), 26 Jun 1974, P. H. Arnaud, Jr. (1♂; CAS). <italic>Polk</italic>: Sarah Helmick State Park (<named-content xmlns:xlink="http://www.w3.org/1999/xlink" content-type="dwc:verbatimCoordinates" xlink:type="simple">44°46.8'N, 123°13.8'W</named-content>), 20 Mar 1972, W. N. Mathis (2♂; USNM). <italic>Umatilla</italic>: Ukiah-Dale Forest Wayside, Camas Creek (<named-content xmlns:xlink="http://www.w3.org/1999/xlink" content-type="dwc:verbatimCoordinates" xlink:type="simple">45°07.5'N, 118°58.3'W</named-content>), 24 Jul 1974, P. H. Arnaud, Jr. (3♂; CAS). <italic>Union</italic>: La Grande (22.5 km S; <named-content xmlns:xlink="http://www.w3.org/1999/xlink" content-type="dwc:verbatimCoordinates" xlink:type="simple">45°15.1'N, 118°01.5'W</named-content>; 1305 m; Malaise trap), 17-23 Aug 1975, E. J. Davis (2♂; WSU); Velvet Creek (45 km SE Union; <named-content xmlns:xlink="http://www.w3.org/1999/xlink" content-type="dwc:verbatimCoordinates" xlink:type="simple">44°59.8'N, 117°36.5'W</named-content>; 1438 m; Malaise trap), 6 Jul-31 Aug 1975, 1976, E. J. Davis (2♀; WSU); Whiskey Creek (37 km SSW La Grande; <named-content xmlns:xlink="http://www.w3.org/1999/xlink" content-type="dwc:verbatimCoordinates" xlink:type="simple">45°14.5'N, 118°12.7'W</named-content>; 1560 m; Malaise <!--PageBreak-->trap), 22-28 Jun 1975, E. J. Davis (1♂, 1♀; WSU). <italic>Wallowa</italic>: Wallowa Lake State Park (<named-content xmlns:xlink="http://www.w3.org/1999/xlink" content-type="dwc:verbatimCoordinates" xlink:type="simple">45°17'N, 117°12.7'W</named-content>), 18 Aug 1954, H. B. and M. T. James (1♀; WSU). <italic>Washington</italic>: Forest Grove (<named-content xmlns:xlink="http://www.w3.org/1999/xlink" content-type="dwc:verbatimCoordinates" xlink:type="simple">45°31.2'N, 123°06.6'W</named-content>), 3 Jun 1918, F. Cole (1♂; ANSP).
                    </p><p><italic>SOUTH DAKOTA. Lawrence</italic>: Savoy (3.2 km W; <named-content xmlns:xlink="http://www.w3.org/1999/xlink" content-type="dwc:verbatimCoordinates" xlink:type="simple">44°21.1'N, 103°56.2'W</named-content>), 19 Jun 1968, W. N. Mathis (1♀; USNM).
                    </p><p><italic>UTAH. Carbon</italic>: Deadman Caynon (16 km NE Price; <named-content xmlns:xlink="http://www.w3.org/1999/xlink" content-type="dwc:verbatimCoordinates" xlink:type="simple">39°41.7'N, 110°44'W</named-content>; 2055 m), 14 Aug 2008, D. and W. N. Mathis (9♂, 3♀; USNM); Soldier Canyon (<named-content xmlns:xlink="http://www.w3.org/1999/xlink" content-type="dwc:verbatimCoordinates" xlink:type="simple">39°44.3'N, 110°36'W</named-content>), 25 Aug 1972, W. N. Mathis (1♀; USNM). <italic>Garfield</italic>: Alvey Wash (8.4 km S Escalante; <named-content xmlns:xlink="http://www.w3.org/1999/xlink" content-type="dwc:verbatimCoordinates" xlink:type="simple">37°42.3'N, 111°37.6'W</named-content>; 1880 m), 21 May 2001, D. and W. N. Mathis (1♂; USNM); Deer Creek (<named-content xmlns:xlink="http://www.w3.org/1999/xlink" content-type="dwc:verbatimCoordinates" xlink:type="simple">37°51.2'N, 111°21.1'W</named-content>; 1762 m), 21 May 2001, D. and W. N. Mathis (2♂, 1♀; USNM). <italic>Grand</italic>: Thompson Spring (8.9 km N Thompson Springs; <named-content xmlns:xlink="http://www.w3.org/1999/xlink" content-type="dwc:verbatimCoordinates" xlink:type="simple">39°02.3'N, 109°43.4'W</named-content>; 1740 m), 1-16 Aug 2007, 2008, D. and W. N. Mathis (6♂; USNM). <italic>Kane</italic>: Coral Pink Sand Dunes (<named-content xmlns:xlink="http://www.w3.org/1999/xlink" content-type="dwc:verbatimCoordinates" xlink:type="simple">37°2.8'N, 112°40.7'W</named-content>; spring), 16 May 2001, D. and W. N. Mathis (3♂, 1♀; USNM); Drip Tank Canyon (<named-content xmlns:xlink="http://www.w3.org/1999/xlink" content-type="dwc:verbatimCoordinates" xlink:type="simple">37°19.4'N, 111°31.8'W</named-content>), 15 May 2001, D. and W. N. Mathis (1♂, 1♀; USNM); East Fork of Virgin River (26.6 km N Kanab; <named-content xmlns:xlink="http://www.w3.org/1999/xlink" content-type="dwc:verbatimCoordinates" xlink:type="simple">37°12.2'N, 112°41.4'W</named-content>) 18 May 2001, D. and W. N. Mathis (4♂; USNM); Kanab Canyon (6.5 km N Kanab; <named-content xmlns:xlink="http://www.w3.org/1999/xlink" content-type="dwc:verbatimCoordinates" xlink:type="simple">37°08.7'N, 112°32.4'W</named-content>), 14 May 2001, D. and W. N. Mathis (2♂; USNM); Seaman Wash (24.5 km E Kanab; <named-content xmlns:xlink="http://www.w3.org/1999/xlink" content-type="dwc:verbatimCoordinates" xlink:type="simple">37°07'N, 112°15'W</named-content>), 14 May 2001, D. and W. N. Mathis (8♂; USNM); Sheep Creek (<named-content xmlns:xlink="http://www.w3.org/1999/xlink" content-type="dwc:verbatimCoordinates" xlink:type="simple">37°29.7'N, 112°04'W</named-content>), 17 May 2001, D. and W. N. Mathis (6♂, 2♀; USNM); S of Right Hand Collett Canyon (<named-content xmlns:xlink="http://www.w3.org/1999/xlink" content-type="dwc:verbatimCoordinates" xlink:type="simple">37°8.1'N, 111°32'W</named-content>; stock pond), 15 May 2001, D. and W. N. Mathis (1♂; USNM); White House Spring (71 km E Kanab; <named-content xmlns:xlink="http://www.w3.org/1999/xlink" content-type="dwc:verbatimCoordinates" xlink:type="simple">37°04.8'N, 111°53.4'W</named-content>; 1250 m) 19 May 2001, D. and W. N. Mathis (3♂; USNM). <italic>Salt Lake</italic>: Draper (<named-content xmlns:xlink="http://www.w3.org/1999/xlink" content-type="dwc:verbatimCoordinates" xlink:type="simple">40°31.6'N, 111°55.1'W</named-content>; Jordan River; 1320 m), 10 May 2007, D. and W. N. Mathis (10♂, 5♀; USNM). <italic>Utah</italic>: Alpine Loop (Timp Lodge; <named-content xmlns:xlink="http://www.w3.org/1999/xlink" content-type="dwc:verbatimCoordinates" xlink:type="simple">40°23.3'N, 111°35.1'W</named-content>; 1930 m), 7-9 Jun 2011, D. and W. N. Mathis (2♂, 3♀; USNM); Goshen Warm Springs (7 km W Santiquen; <named-content xmlns:xlink="http://www.w3.org/1999/xlink" content-type="dwc:verbatimCoordinates" xlink:type="simple">39°58'N, 111°56'W</named-content>), 9 Jun 2011, D. and W. N. Mathis (1♂; USNM); Thistle (<named-content xmlns:xlink="http://www.w3.org/1999/xlink" content-type="dwc:verbatimCoordinates" xlink:type="simple">40°0.4'N, 111°29.7'W</named-content>; 1530 m), 11 May 2007, D. and W. N. Mathis (1♀; USNM). <italic>Washington</italic>: Santa Clara (10 km W; <named-content xmlns:xlink="http://www.w3.org/1999/xlink" content-type="dwc:verbatimCoordinates" xlink:type="simple">37°08.2'N, 113°41'W</named-content>), 5 Apr 1968, W. N. Mathis (2♂, 1♀; USNM); Zion National Park (<named-content xmlns:xlink="http://www.w3.org/1999/xlink" content-type="dwc:verbatimCoordinates" xlink:type="simple">37°12.8'N, 112°59.8'W</named-content>), 29 Apr 1935, A. L. Melander (3♂; ANSP).
                    </p><p><italic>WASHINGTON. Adams</italic>: Paha, McElroy Lake (<named-content xmlns:xlink="http://www.w3.org/1999/xlink" content-type="dwc:verbatimCoordinates" xlink:type="simple">47°01.4'N, 118°29.4'W</named-content>), 20 Jul 1920, R. C. Shannon (1♀; WSU). <italic>Asotin</italic>: Fields’ Spring State Park (<named-content xmlns:xlink="http://www.w3.org/1999/xlink" content-type="dwc:verbatimCoordinates" xlink:type="simple">46°04.9'N, 117°10.2'W</named-content>; Malaise trap), 14 Jun-31 Jul 1971, 1972, W. J. Turner (2♂, 3♀; WSU); Fields’ Spring State Park, Anatone (6.5 km S; <named-content xmlns:xlink="http://www.w3.org/1999/xlink" content-type="dwc:verbatimCoordinates" xlink:type="simple">46°08.1'N, 117°07.9'W</named-content>; 1065-1220 m), 7-12 Jun 1973, W. J. Turner (3♂, 6♀; WSU). <italic>Benton</italic>: Hanford Site. ALE, Lower Snively Spring (<named-content xmlns:xlink="http://www.w3.org/1999/xlink" content-type="dwc:verbatimCoordinates" xlink:type="simple">46°27.5'N, 119°43.3'W</named-content>), 29 Mar-16 May 1994, 1995, R. S. Zack (20♂, 15♀; WSU); Hanford Site, ALE, Rattlesnake Ridge (<named-content xmlns:xlink="http://www.w3.org/1999/xlink" content-type="dwc:verbatimCoordinates" xlink:type="simple">46°28.6'N, 119°32.1'W</named-content>), 15 May-12 Aug 1994, 1995, R. S. Zack (8♂, 5♀; WSU); Hanford Site. ALE, Snively Ranch (T11N, R25E, Sec. 8; <named-content xmlns:xlink="http://www.w3.org/1999/xlink" content-type="dwc:verbatimCoordinates" xlink:type="simple">46°27.1'N, 119°42.9'W</named-content>), 11 Apr 1994, R. S. Zack (1♂; WSU); West Richland (<named-content xmlns:xlink="http://www.w3.org/1999/xlink" content-type="dwc:verbatimCoordinates" xlink:type="simple">46°18.3'N, 119°21.7'W</named-content>), 20 Jun 1973, N. E. Woodley (1♀; WSU). <italic>Chelan</italic>: Lake Wenatchee (<named-content xmlns:xlink="http://www.w3.org/1999/xlink" content-type="dwc:verbatimCoordinates" xlink:type="simple">47°49.4'N, 120°46.6'W</named-content>), 4 Aug 1951, A. H. Sturtevant (2♂, 2♀; USNM). <italic>Columbia</italic>: Tucannon Fish Hatchery (32 km E Dayton;<!--PageBreak--> <named-content xmlns:xlink="http://www.w3.org/1999/xlink" content-type="dwc:verbatimCoordinates" xlink:type="simple">46°33.3'N, 118°10.4'W</named-content>), 15-22 May 1979, W. J. Turner, R. S. Zack (5♀; WSU). <italic>Grant</italic>: Crab Creek (4.8 km E Beverly; <named-content xmlns:xlink="http://www.w3.org/1999/xlink" content-type="dwc:verbatimCoordinates" xlink:type="simple">46°50'N, 119°52'W</named-content>), 30 May 2006, D. and W. N. Mathis (4♂; USNM). <italic>Kittitas</italic>: Vantage (Columbia River; <named-content xmlns:xlink="http://www.w3.org/1999/xlink" content-type="dwc:verbatimCoordinates" xlink:type="simple">46°56.5'N, 119°59.1'W</named-content>), 29 May 2006, D. and W. N. Mathis (4♂, 2♀; USNM). <italic>Lewis</italic>: La Wis Wis Campground, Ohanapecosh River (<named-content xmlns:xlink="http://www.w3.org/1999/xlink" content-type="dwc:verbatimCoordinates" xlink:type="simple">46°40.4'N, 121°35.3'W</named-content>), 3 Jul 1974, P. H. Arnaud, Jr. (6♂, 8♀; CAS). <italic>Okanogan</italic>: Salmon Meadows (14.5 km NW Conconully; <named-content xmlns:xlink="http://www.w3.org/1999/xlink" content-type="dwc:verbatimCoordinates" xlink:type="simple">46°42.2'N, 117°28.2'W</named-content>; 1370 m), 23-26 Jul 1975, W. J. Turner (1♂; WSU); Sweat Creek Campground (3.2 km W; <named-content xmlns:xlink="http://www.w3.org/1999/xlink" content-type="dwc:verbatimCoordinates" xlink:type="simple">46°42.2'N, 117°28.2'W</named-content>; Malaise trap), 7 Jul 1972, W. J. Turner (1♂; WSU); Wauconda (8 km E; <named-content xmlns:xlink="http://www.w3.org/1999/xlink" content-type="dwc:verbatimCoordinates" xlink:type="simple">48°43.6'N, 119°W</named-content>; Rt. 30), 7 Jul 1972, W. B. Garnett (1♂; WSU); Wauconda (11.25 km E; <named-content xmlns:xlink="http://www.w3.org/1999/xlink" content-type="dwc:verbatimCoordinates" xlink:type="simple">48°43.7'N, 118°57.9'W</named-content>; Rt. 30), 29 Jul 1973, W. J. Turner (1♀; WSU); Winthrop (22.5 km N; near Chewack Campground; <named-content xmlns:xlink="http://www.w3.org/1999/xlink" content-type="dwc:verbatimCoordinates" xlink:type="simple">48°32'N, 120°11.2'W</named-content>; Malaise trap), 19 Jul 1972, W. J. Turner (1♀; WSU). <italic>Pierce</italic>: Brown’s Point (<named-content xmlns:xlink="http://www.w3.org/1999/xlink" content-type="dwc:verbatimCoordinates" xlink:type="simple">47°18'N, 122°26.5'W</named-content>), 6 May 1971, W. N. Mathis (1♂; USNM); DuPont (5 km WSW; <named-content xmlns:xlink="http://www.w3.org/1999/xlink" content-type="dwc:verbatimCoordinates" xlink:type="simple">47°04.3'N, 122°42.2'W</named-content>), 23 Apr-9 Jun 1971, W. N. Mathis (11♂, 4♀; USNM); Gig Harbor (<named-content xmlns:xlink="http://www.w3.org/1999/xlink" content-type="dwc:verbatimCoordinates" xlink:type="simple">47°19.8'N, 122°34.8'W</named-content>), 1 May 1971, W. N. Mathis (1♂ USNM); Lake Spanaway (<named-content xmlns:xlink="http://www.w3.org/1999/xlink" content-type="dwc:verbatimCoordinates" xlink:type="simple">47°06.6'N, 122°26.6'W</named-content>), 15 May 1971, W. N. Mathis (1♀; USNM); Mount Rainier National Park, Cayuse Pass (<named-content xmlns:xlink="http://www.w3.org/1999/xlink" content-type="dwc:verbatimCoordinates" xlink:type="simple">46°52'N, 121°32.3'W</named-content>; wet meadow; 1435 m), 25 Jun-8 Aug 1979, R. S. Zack (2♂; WSU); Mount Rainier National Park, Chinook Pass (0.8 km SW; <named-content xmlns:xlink="http://www.w3.org/1999/xlink" content-type="dwc:verbatimCoordinates" xlink:type="simple">46°52.3'N, 121°31'W</named-content>; 1615 m), 12 Sep 1978, R. S. Zack (6♂, 2♀; WSU); Mount Rainier National Park, Christine Falls (above; <named-content xmlns:xlink="http://www.w3.org/1999/xlink" content-type="dwc:verbatimCoordinates" xlink:type="simple">46°46.9'N, 121°46.8'W</named-content>; 1125 m), 11-13 Aug 1977, R. S. Zack (9♂, 7♀; WSU); Mount Rainier National Park, Comet Falls Trail above Van Trump Creek (<named-content xmlns:xlink="http://www.w3.org/1999/xlink" content-type="dwc:verbatimCoordinates" xlink:type="simple">46°46.4'N, 121°46.8'W</named-content>; 1370 m), 11-13 Aug 1977, R. S. Zack (2♂; WSU); Mount Rainier National Park, Ghost Lake (<named-content xmlns:xlink="http://www.w3.org/1999/xlink" content-type="dwc:verbatimCoordinates" xlink:type="simple">46°52.4'N, 121°32.5'W</named-content>; 1340 m), 8 Aug 1979, R. S. Zack (26♂, 21♀; WSU); Mount Rainier National Park, Shadow Lake near Sunrise (<named-content xmlns:xlink="http://www.w3.org/1999/xlink" content-type="dwc:verbatimCoordinates" xlink:type="simple">46°54.7'N, 121°39.4'W</named-content>), 10 Aug 1977, R. S. Zack (11♂, 18♀; WSU); Mount Rainier National Park, Sunshine Point (6 km NE; <named-content xmlns:xlink="http://www.w3.org/1999/xlink" content-type="dwc:verbatimCoordinates" xlink:type="simple">46°44.6'N, 121°55.6'W</named-content>; campground), 26 Jun-8 Aug 1979, R. S. Zack (35♂, 25♀; WSU); Mount Rainier National Park, West End Road (5 km N; <named-content xmlns:xlink="http://www.w3.org/1999/xlink" content-type="dwc:verbatimCoordinates" xlink:type="simple">46°55'N, 121°35'W</named-content>), 12 Aug 1977, R. S. and V. L. Zack (1♀; WSU); Mount Rainier National Park, White River (<named-content xmlns:xlink="http://www.w3.org/1999/xlink" content-type="dwc:verbatimCoordinates" xlink:type="simple">47°12'N, 122°15.5'W</named-content>; campground; 1240 m), 12 Jul-10 Aug 1977, 1978, R. S. Zack (15♂, 13♀; WSU); Mt. Rainer National Park, White River (<named-content xmlns:xlink="http://www.w3.org/1999/xlink" content-type="dwc:verbatimCoordinates" xlink:type="simple">47°12'N, 122°15.5'W</named-content>), 28 Aug 1934, A. L. Melander (2♂; USNM); Mount Rainier National Park, White River (4.5 km NE; <named-content xmlns:xlink="http://www.w3.org/1999/xlink" content-type="dwc:verbatimCoordinates" xlink:type="simple">47°13'N, 122°15'W</named-content>; 1465 m), 12 Jul 1978, R. S. Zack (1♂; WSU); Tacoma (<named-content xmlns:xlink="http://www.w3.org/1999/xlink" content-type="dwc:verbatimCoordinates" xlink:type="simple">47°15.2'N, 122°26.7'W</named-content>), 1 Apr 1971, W. N. Mathis (1♂, 1♀; USNM). <italic>Skamania</italic>: Randle (51.5 km SE; <named-content xmlns:xlink="http://www.w3.org/1999/xlink" content-type="dwc:verbatimCoordinates" xlink:type="simple">46°21.2'N, 121°47.3'W</named-content>; Malaise trap), 29 Jul 1972, W. B. Garnett, W. J. Turner (1♂; WSU). <italic>Spokane</italic>: Spokane (<named-content xmlns:xlink="http://www.w3.org/1999/xlink" content-type="dwc:verbatimCoordinates" xlink:type="simple">47°39.5'N, 117°25.6'W</named-content>), 27 Jun-30 Jul 1920, 1954, A. L. Melander, A. H. Sturtevant (1♂, 1♀; USNM); Spokane State Park, Bald Knob Campground (<named-content xmlns:xlink="http://www.w3.org/1999/xlink" content-type="dwc:verbatimCoordinates" xlink:type="simple">47°53.5'N, 117°07.4'W</named-content>; Malaise trap; 1450-1585 m), 25 Jun-10 Jul 1975, 1976, 1979, W. J. Turner (6♂, 19♀; WSU). <italic>Stevens</italic>: Deer Lake (8 km NE; <named-content xmlns:xlink="http://www.w3.org/1999/xlink" content-type="dwc:verbatimCoordinates" xlink:type="simple">48°29'N, 117°42'W</named-content>; 975 m), 18 Jul 1975, W. J. Turner (4♀; WSU); Deer Lake near Chewelah (<named-content xmlns:xlink="http://www.w3.org/1999/xlink" content-type="dwc:verbatimCoordinates" xlink:type="simple">48°06.7'N, 117°35.2'W</named-content>), 30 Jun 1972, M. T. James (1♂; WSU). <italic>Whitman</italic>: Albion (<named-content xmlns:xlink="http://www.w3.org/1999/xlink" content-type="dwc:verbatimCoordinates" xlink:type="simple">46°47.5'N, 117°15'W</named-content>), 27 May (1♀; WSU); Almota (<named-content xmlns:xlink="http://www.w3.org/1999/xlink" content-type="dwc:verbatimCoordinates" xlink:type="simple">46°42.2'N, 117°28.2'W</named-content>), 23 Apr-2 Jun 1918, 1955, 1972, M. <!--PageBreak-->T. James, A. L. Melander, W. J. Turner (56♂, 15♀; ANSP, USNM, WSU); Bald Butte (11 km SE Pullman; <named-content xmlns:xlink="http://www.w3.org/1999/xlink" content-type="dwc:verbatimCoordinates" xlink:type="simple">46°38'N, 117°05.3'W</named-content>), 12 May 1973, L. C. Wright (2♀; WSU); Lyle Grove Biological Area (13 km SW Pullman; <named-content xmlns:xlink="http://www.w3.org/1999/xlink" content-type="dwc:verbatimCoordinates" xlink:type="simple">46°42'N, 117°12'W</named-content>; 645 m), 7 Apr-18 Jun 1976, 1978, 1979, W. J. Turner, R. S. Zack (52♂, 25♀; WSU); Pullman (<named-content xmlns:xlink="http://www.w3.org/1999/xlink" content-type="dwc:verbatimCoordinates" xlink:type="simple">46°43.9'N, 117°10.8'W</named-content>; Malaise trap), 15 Apr-31 Jul 1965, 1970, R. D. Akre, J. Novak, J. A. Quist, H. S. Telford (2♂, 4♀; WSU); Pullman (<named-content xmlns:xlink="http://www.w3.org/1999/xlink" content-type="dwc:verbatimCoordinates" xlink:type="simple">46°43.9'N, 117°10.8'W</named-content>; golf course), 6 Apr-13 Sep, 1908, 1909,1912, 1923, 1965, 1970, 1971, R. D. Akre, A. L. Melander, J. Novak, J. A. Quist, H. S. Telford, W. J. Turner (10♂, 16♀; WSU); Steptoe Canyon (11 km SW Colton; <named-content xmlns:xlink="http://www.w3.org/1999/xlink" content-type="dwc:verbatimCoordinates" xlink:type="simple">46°27.3'N, 117°12'W</named-content>), 19 Apr 1993, R. S. Zack (4♂, 3♀; WSU); Steptoe Canyon (16 km SW Colton; <named-content xmlns:xlink="http://www.w3.org/1999/xlink" content-type="dwc:verbatimCoordinates" xlink:type="simple">46°27.1'N, 117°12.4'W</named-content>), 27 Apr-3 Aug 1974, 1985, W. J. Turner, R. S. Zack (15♂, 8♀; WSU); Wawawai to Pullman (<named-content xmlns:xlink="http://www.w3.org/1999/xlink" content-type="dwc:verbatimCoordinates" xlink:type="simple">46°40.4'N, 117°16.3'W</named-content>), 2 Apr 1950, R. Spurrier (1♂, 3♀; WSU); Wawawai (<named-content xmlns:xlink="http://www.w3.org/1999/xlink" content-type="dwc:verbatimCoordinates" xlink:type="simple">46°38'N, 117°22.8'W</named-content>), 22 Apr 1956, V. Newhouse (1♀; USNM); Yakawawa Canyon (<named-content xmlns:xlink="http://www.w3.org/1999/xlink" content-type="dwc:verbatimCoordinates" xlink:type="simple">43°34.6'N, 117°17.3'W</named-content>), 2 May 1978, R. S. Zack (4♂, 3♀; WSU). <italic>Yakima</italic>: Chinook Pass (16 km E; American River; <named-content xmlns:xlink="http://www.w3.org/1999/xlink" content-type="dwc:verbatimCoordinates" xlink:type="simple">46°52.3'N, 121°29'W</named-content>; 1035 m), 24 Jul 1976, W. J. Turner (1♀; WSU); Tieton (13 km SW ranger station; Bear Creek; Snoqualmie National Forest; <named-content xmlns:xlink="http://www.w3.org/1999/xlink" content-type="dwc:verbatimCoordinates" xlink:type="simple">46°42.1'N, 120°45.3'W</named-content>), 11-12 Jun 1973, W. J. Turner (1♂, 1♀; WSU).
                    </p><p><italic>WYOMING. Carbon</italic>: Lake Marie (20 km W Centennial; <named-content xmlns:xlink="http://www.w3.org/1999/xlink" content-type="dwc:verbatimCoordinates" xlink:type="simple">41°20'N, 106°19.5'W</named-content>; 3230 m), 1 Aug 1973, P. H. Arnaud, Jr. (1♀; CAS). <italic>Crook</italic>: Alva (near; <named-content xmlns:xlink="http://www.w3.org/1999/xlink" content-type="dwc:verbatimCoordinates" xlink:type="simple">44°38.6'N, 104°22.8'W</named-content>; 1330 m), 20 Jun 2008, D. and W. N. Mathis (6♂, 3♀; USNM). <italic>Fremont</italic>: Lander (<named-content xmlns:xlink="http://www.w3.org/1999/xlink" content-type="dwc:verbatimCoordinates" xlink:type="simple">42°50'N, 108°43.8'W</named-content>), 16 Aug 1950, A. H. Sturtevant (7♂, 4♀; USNM). <italic>Niobrara</italic>: Lusk (<named-content xmlns:xlink="http://www.w3.org/1999/xlink" content-type="dwc:verbatimCoordinates" xlink:type="simple">42°45.7'N, 104°27.1'W</named-content>), Jul 1895 (1♂; ANSP). <italic>Teton</italic>: Yellowstone National Park, Yellowstone Lake (<named-content xmlns:xlink="http://www.w3.org/1999/xlink" content-type="dwc:verbatimCoordinates" xlink:type="simple">44°23.8'N, 110°22'W</named-content>), 9 Aug 1918, A. L. Melander (1♂, 1♀; ANSP).
                    </p><p><bold>Distribution</bold> (<xref ref-type="fig" rid="F3">Fig. 16</xref>). Nearctic: Canada (British Columbia), Mexico (Baja California), United States (Alaska, Arizona, California, Colorado, Idaho, Montana, Nevada, New Mexico, Nevada, Oregon, South Dakota, Utah, Washington, Wyoming).
                    </p><p><bold>Remarks.</bold> Among Nearctic species, this is by far the most abundant and commonly collected, and is found throughout the West (<xref ref-type="fig" rid="F2">Fig. 16</xref>). This is also one of the more easily recognized species, making it unlikely to be confused with congeners. It is distinguished by the entirely black antennae and forelegs and the subshiny to shiny mesonotum and abdomen.
                    </p><fig id="F2" position="float" orientation="portrait"><label>Figures 4–15.</label><caption><p>Gymnoclasiopa argyrostoma (Cresson) (USA: Washington. Pierce: DuPont). <bold>4</bold> pregonite, ventral view <bold>5</bold> postgonite, ventral view <bold>6</bold> aedeagus (shaded), ventral view 7 ejaculatory apodeme, ventral view <bold>8</bold> phallapodeme, ventral view <bold>9</bold> phallapodeme, lateral view <bold>10</bold> pregonite, lateral view <bold>11</bold> ejaculatory apodeme, lateral view <bold>12</bold> aedeagus (shaded), lateral view <bold>13</bold> postgonite, lateral view <bold>14</bold> hypandrium, ventral view <bold>15</bold> hypandrium, lateral view. Scale bar = 0.1 mm.</p></caption><graphic xmlns:xlink="http://www.w3.org/1999/xlink" xlink:href="ZooKeys-248-001-g002.jpg" position="float" orientation="portrait" xlink:type="simple"/></fig><fig id="F3" position="float" orientation="portrait"><label>Figures 16.</label><caption><p>Distribution map of <italic><tp:taxon-name>Gymnoclasiopa argyrostoma</tp:taxon-name></italic> (Cresson).</p></caption><graphic xmlns:xlink="http://www.w3.org/1999/xlink" xlink:href="ZooKeys-248-001-g003.jpg" position="float" orientation="portrait" xlink:type="simple"/></fig></tp:treatment-sec><tp:treatment-sec><!--Section generated to contain objects referenced in tp:taxon-treatment.--><fig id="F1" position="float" orientation="portrait"><label>Figures 1–3.</label><caption><p><italic><tp:taxon-name>Gymnoclasiopa argyrostoma</tp:taxon-name></italic> (Cresson) (USA: Washington. Pierce: DuPont). <bold>1</bold> epandrium and cerci, posterior view <bold>2</bold> internal structures of male terminalia (aedeagus [shaded], phallapodeme, gonite, hypandrium), ventral view <bold>3</bold> same, lateral view. Scale bar = 0.1 mm.</p></caption><graphic xmlns:xlink="http://www.w3.org/1999/xlink" xlink:href="ZooKeys-248-001-g001.jpg" position="float" orientation="portrait" xlink:type="simple"/></fig></tp:treatment-sec><ref-list><ref id="B8"><mixed-citation xmlns:xlink="http://www.w3.org/1999/xlink" xlink:type="simple"><person-group><name name-style="western"><surname>Cresson</surname><given-names>ET Jr</given-names></name></person-group> (<year>1916</year>)<article-title> Descriptions of new genera and species of the dipterous family Ephydridae. III.</article-title><source>Entomological News </source><volume>27</volume> (<issue>4</issue>): <fpage>147</fpage>-<lpage>152</lpage>.</mixed-citation></ref><ref id="B14"><mixed-citation xmlns:xlink="http://www.w3.org/1999/xlink" xlink:type="simple"><person-group><name name-style="western"><surname>Cresson</surname><given-names>ET Jr</given-names></name></person-group> (<year>1942</year>)<article-title> Synopses of North American Ephydridae (Diptera) I. The subfamily Psilopinae, with descriptions of new species.</article-title><source>Transactions of the American Entomological Society </source><volume>68</volume>: <fpage>101</fpage>-<lpage>128</lpage>.</mixed-citation></ref><ref id="B15"><mixed-citation xmlns:xlink="http://www.w3.org/1999/xlink" xlink:type="simple"><person-group><name name-style="western"><surname>Cresson</surname><given-names>ET Jr</given-names></name></person-group> (<year>1944</year>)<article-title> Synopses of North American Ephydridae (Diptera). Parts IA and II.</article-title><source>Transactions of the American Entomological Society </source><volume>70</volume>: <fpage>159</fpage>-<lpage>180</lpage>.</mixed-citation></ref><ref id="B36"><mixed-citation xmlns:xlink="http://www.w3.org/1999/xlink" xlink:type="simple"><person-group><name name-style="western"><surname>Wirth</surname><given-names>WW</given-names></name><name name-style="western"><surname>Stone</surname><given-names>A</given-names></name></person-group> (<year>1956</year>)<article-title> Chapter 14. Aquatic Diptera.</article-title> In: <person-group><name name-style="western"><surname>Usinger</surname><given-names>RL</given-names></name></person-group> (<role>Ed</role>) <source>Aquatic Insects of California.</source><publisher-name>University of California Press</publisher-name>, <publisher-loc>Berkeley</publisher-loc>, <fpage>372</fpage>–<lpage>482</lpage>.</mixed-citation></ref><ref id="B35"><mixed-citation xmlns:xlink="http://www.w3.org/1999/xlink" xlink:type="simple"><person-group><name name-style="western"><surname>Wirth</surname><given-names>WW</given-names></name></person-group> (<year>1965</year>)<source> Ephydridae. Pp. 734–759. In: Stone A, Sabrosky CW, Wirth WW, Foote RH, Coulson JR (Eds) A Catalog of the Diptera of America North of Mexico. Handbook 276, U.</source><publisher-name>S. Department of Agriculture, Washington</publisher-name>, <publisher-loc>D.C.</publisher-loc>, <lpage>1696</lpage> pp.</mixed-citation></ref><ref id="B6"><mixed-citation xmlns:xlink="http://www.w3.org/1999/xlink" xlink:type="simple"><person-group><name name-style="western"><surname>Cole</surname><given-names>FR (with the collaboration of E. T. Schlinger)</given-names></name></person-group> (<year>1969</year>)<source> The flies of western North America.</source><publisher-name>University of California Press</publisher-name>, <publisher-loc>Berkeley, Los Angeles, and London</publisher-loc>, <lpage>693</lpage>+xi pp.</mixed-citation></ref><ref id="B37"><mixed-citation xmlns:xlink="http://www.w3.org/1999/xlink" xlink:type="simple"><person-group><name name-style="western"><surname>Zack</surname><given-names>RS</given-names></name></person-group> (<year>1983</year>)<article-title> Further notes on the shore flies (Diptera: Ephydridae) of Mount Rainier National Park, Washington.</article-title><source>Northwest Science </source><volume>57</volume> (<issue>3</issue>): <fpage>212</fpage>-<lpage>223</lpage>.</mixed-citation></ref><ref id="B28"><mixed-citation xmlns:xlink="http://www.w3.org/1999/xlink" xlink:type="simple"><person-group><name name-style="western"><surname>Mathis</surname><given-names>WN</given-names></name><name name-style="western"><surname>Zatwarnicki</surname><given-names>T</given-names></name></person-group> (<year>1995</year>)<article-title> A world catalog of the shore flies (Diptera: Ephydridae).</article-title><source>Memoirs on Entomology, International</source><volume>4</volume>: <fpage>1</fpage>-<lpage>423</lpage>.</mixed-citation></ref><ref id="B7"><mixed-citation xmlns:xlink="http://www.w3.org/1999/xlink" xlink:type="simple"><person-group><name name-style="western"><surname>Cole</surname><given-names>FR</given-names></name><name name-style="western"><surname>Lovett</surname><given-names>AL</given-names></name></person-group> (<year>1921</year>)<article-title> An annotated list of the Diptera (flies) of Oregon.</article-title><source>Proceedings of the California Academy of Sciences (series 4)</source><volume>11</volume>(<issue>15</issue>): <fpage>197</fpage>–<lpage>344</lpage>.</mixed-citation></ref><ref id="B9"><mixed-citation xmlns:xlink="http://www.w3.org/1999/xlink" xlink:type="simple"><person-group><name name-style="western"><surname>Cresson</surname><given-names>ET Jr</given-names></name></person-group> (<year>1922</year>)<article-title> Descriptions of new genera and species of the dipterous family Ephydridae. V.</article-title><source>Entomological News </source><volume>33</volume> (<issue>5</issue>): <fpage>135</fpage>-<lpage>137</lpage>.</mixed-citation></ref><ref id="B10"><mixed-citation xmlns:xlink="http://www.w3.org/1999/xlink" xlink:type="simple"><person-group><name name-style="western"><surname>Cresson</surname><given-names>ET Jr</given-names></name></person-group> (<year>1924</year>)<article-title> Descriptions of new genera and species of the dipterous family Ephydridae. Paper VI.</article-title><source>Entomological News </source><volume>35</volume> (<issue>5</issue>): <fpage>159</fpage>-<lpage>164</lpage>.</mixed-citation></ref></ref-list></tp:taxon-treatment>
