# Supplementary material for: A revision of the New World species of Gymnoclasiopa Hendel (Diptera, Ephydridae)
Source: Zookeys. 2012 Dec 5;(248):1–69. doi: 10.3897/zookeys.248.4106 (PMC3520135; doi:10.3897/zookeys.248.4106)
Supplement: XML Treatment for Gymnoclasiopa bohemanni [file zookeys.248.4106-treatment5.xml]

<!DOCTYPE tp:taxon-treatment
  PUBLIC "-//TaxonX//DTD Taxonomic Treatment Publishing DTD v0 20100105//EN" "tax-treatment-NSO.dtd">
<tp:taxon-treatment xmlns:tp="http://www.plazi.org/taxpub"><tp:treatment-meta><mixed-citation publication-type="journal"><person-group><name><surname>Mathis</surname><given-names>Wayne N.</given-names></name><name><surname>Zatwarnicki</surname><given-names>Tadeusz</given-names></name></person-group><article-title>A revision of the New World species of 
                    <italic>Gymnoclasiopa</italic> Hendel (Diptera, Ephydridae)
                </article-title><source>Zookeys</source><day>5</day><month>12</month><year>2012</year><volume>2012</volume><issue>248</issue><fpage>1</fpage><lpage>69</lpage><pub-id pub-id-type="doi">10.3897/zookeys.248.4106</pub-id></mixed-citation></tp:treatment-meta><tp:nomenclature><tp:taxon-name>
                        <tp:taxon-name-part taxon-name-part-type="genus">Gymnoclasiopa</tp:taxon-name-part>
                        <tp:taxon-name-part taxon-name-part-type="species">bohemanni</tp:taxon-name-part>
                    <object-id xmlns:xlink="http://www.w3.org/1999/xlink" xlink:type="simple">http://species-id.net/wiki/Gymnoclasiopa_bohemanni</object-id>
								</tp:taxon-name><tp:taxon-authority>(Becker)</tp:taxon-authority><xref ref-type="fig" rid="F6">Figs 21</xref><xref ref-type="fig" rid="F7">–24</xref><tp:nomenclature-citation-list><tp:nomenclature-citation><tp:taxon-name>Clasiopa bohemanni</tp:taxon-name><comment><xref ref-type="bibr" rid="B1">Becker 1896</xref>: 159.</comment></tp:nomenclature-citation><tp:nomenclature-citation><tp:taxon-name>Discocerina bohemanni</tp:taxon-name><comment>. <xref ref-type="bibr" rid="B11">Cresson 1925</xref>: 256 [generic combination].</comment></tp:nomenclature-citation><tp:nomenclature-citation><tp:taxon-name>Ditrichophora bohemanni</tp:taxon-name><comment>. <xref ref-type="bibr" rid="B21">Hackman 1980</xref>: 128 [generic combination].</comment></tp:nomenclature-citation><tp:nomenclature-citation><tp:taxon-name>Gymnoclasiopa bohemanni</tp:taxon-name><comment>. <xref ref-type="bibr" rid="B28">Mathis and Zatwarnicki 1995</xref>: 175 [generic combination; world catalog].</comment></tp:nomenclature-citation><tp:nomenclature-citation><tp:taxon-name>Ditrichophora (Gymnoclasiopa) montana</tp:taxon-name><comment><xref ref-type="bibr" rid="B14">Cresson 1942</xref>: 120. <xref ref-type="bibr" rid="B35">Wirth 1965</xref>: 739 [Nearctic catalog]. <xref ref-type="bibr" rid="B6">Cole 1969</xref>: 398 [fauna, western North America]. NEW SYNONYM</comment></tp:nomenclature-citation><tp:nomenclature-citation><tp:taxon-name>Gymnoclasiopa montana</tp:taxon-name><comment>. <xref ref-type="bibr" rid="B28">Mathis and Zatwarnicki 1995</xref>: 177 [generic combination; world catalog].</comment></tp:nomenclature-citation></tp:nomenclature-citation-list></tp:nomenclature><tp:treatment-sec sec-type="Diagnosis"><title>Diagnosis.</title><p>This species is distinguished from congeners by the following combination of characters: Small to medium-sized shore flies, body length 1.80–3.35 mm; head and thorax generally microtomentose gray, abdomen subshiny to shiny black. <italic>Head</italic>: Frons densely but finely microtomentose. Antenna yellowish, sometimes basal flagellomere slightly darkened dorsally; arista bearing 5 dorsal rays. Face relatively flat with antennal grooves inconspicuous; facial microtomentum generally sericeous, bright yellow (males) or grayish yellow (females, grayer in antennal grooves); gena moderately high, gena-to-eye ratio 0.14–0.18. Maxillary palpus yellow to yellowish red. <italic>Thorax</italic>: Anterolateral area of mesonotum, just mediad of area from postpronotum through notopleuron, densely microtomentose, mostly dull; lateral mesonotal area from and including postpronotum and notopleuron, densely and finely microtomentose; this area of males brown, contrasted with whitish to silvery gray microtomentum of broad, medial portion; same area in female concolorous with medial coloration. Wing of hyaline, not darkened along anterior region; costal ratio 0.0.39–0.50; M vein ratio 0.50–0.59; halter stem yellowish tan, knob yellowish white to white. Forecoxa yellow ventrally; foretibia mostly yellow, sometimes slightly brownish to grayish medially; midtibia mostly yellow to mostly grayish with only apices yellow, but with brownish area around apical 1/3; hindtibia without ventroapical spur, mostly grayish except for apices. <italic>Abdomen</italic>: Tergites 1-4 sparsely and finely microtomentose medially, subshiny; lateral margins of tergites and tergite 5 shiny black with microtomentum either lacking or sparse. Male terminalia (<xref ref-type="fig" rid="F6">Figs 21–23</xref>): Epandrium in posterior view (<xref ref-type="fig" rid="F7">Fig. 21</xref>) as a broadly formed, inverted U with the base more narrowly formed, dorsal portion more <!--PageBreak-->thinly developed than lateral arms, lateral arms widespread ventrally, shallowly arched, enlarged ventrally, broadly rounded, setulae more clustered at ventral margin; cercus in posterior view (<xref ref-type="fig" rid="F6">Fig. 21</xref>) elongate, irregularly lunate, dorsal apex very narrow, digitiform, expanded toward ventral apex, ventral apex rounded, both lateral and medial margins arched, setulae more clustered at ventral margin; aedeagus in lateral view (<xref ref-type="fig" rid="F6">Fig. 23</xref>) slipper-like, base shallowly emarginate, tapered very gradually toward apex, apical half nearly parallel sided, apex bluntly rounded, in ventral view (<xref ref-type="fig" rid="F6">Fig. 22</xref>) elongate, expanded laterally from narrow base on basal 1/4, thereafter to apex almost parallel sided, apical margin rounded with tiny notch medially; phallapodeme in lateral view (<xref ref-type="fig" rid="F6">Fig. 23</xref>) more or less irregularly triangular, extension toward hypandrium more elongate than angle towards aedeagal base, in ventral view (<xref ref-type="fig" rid="F6">Fig. 22</xref>) I-shaped, subapical crossbar shorter and basal crossbar, with tapered shoulders, basal crossbar wider, widely Y-shaped, apical margin very shallowly emarginate; ejaculatory apodeme in lateral view robustly comma-shaped, in ventral view obtusely L-shaped; postgonite in lateral view (<xref ref-type="fig" rid="F6">Fig. 23</xref>) with basal half robust, thereafter abruptly tapered to a narrow, slightly tapered, digitiform process, posterior margin with a few setulae, extended process with a single, longer setula, in ventral view (<xref ref-type="fig" rid="F6">Fig. 22</xref>) as an elongate isosceles triangle, tapered gradually toward apex, width of base about half length, angles rounded, lateral and medial margins nearly straight; pregonite in lateral view (<xref ref-type="fig" rid="F6">Fig. 23</xref>) moderately elongate, triangular, width at base almost twice lengths of sides, in ventral view (<xref ref-type="fig" rid="F6">Fig. 22</xref>) lunate with apices pointed; hypandrium in ventral view (<xref ref-type="fig" rid="F6">Fig. 22</xref>) robustly V to U-shaped, lateral margins slightly expanded posteriorly, anterior margin very broadly rounded, posterior margin conspicuously emarginate, widely U-shaped, in lateral view (<xref ref-type="fig" rid="F6">Fig. 23</xref>) narrowly elongate, nearly straight.
                    </p></tp:treatment-sec><tp:treatment-sec sec-type="Type material"><title>Type material.</title><p>Lectotype female of <italic><tp:taxon-name>Clasiopa bohemanni</tp:taxon-name></italic> Becker is labeled “[empty red square]/Type [printed]/Bohemanni Beck [handwritten]/39 [printed]/174 57 [beige; “57” handwritten]/22 64 [beige; “64” handwritten]/LECTOTYPE ♀ <italic><tp:taxon-name>Clasiopa bohemanni</tp:taxon-name></italic> Becker by Mathis &amp; Zatwarnicki NRS [red].” The lectotype female is double mounted, is in good condition (anterior margin of right wing slightly broken near middle), and is deposited in the NRS. When <xref ref-type="bibr" rid="B1">Becker (1896</xref>; 159) described this species he noted that “diese neue Art fand ich in Bohemann’s Sammlung.”
                    </p><p>The holotype male of <italic><tp:taxon-name>Ditrichophora montana</tp:taxon-name></italic> Cresson is labeled “GLACIER PARK Avalanche L[a]k[e] [<named-content xmlns:xlink="http://www.w3.org/1999/xlink" content-type="dwc:verbatimCoordinates" xlink:type="simple">48°39.4'N, 113°47.1'W</named-content>] 14 July 1935[,] A. L. Melander/TYPE Ditrichophora Montana Cress HoloTYPE 6628 [red; all except “TYPE” handwritten].” The holotype is double mounted (minuten pin in a rectangular card), is in excellent condition, and is deposited in the ANSP (6628).
                    </p><p><bold>Type locality.</bold> Not given, “Bohemann’s Sammlung” (= ? Sweden).
                    </p></tp:treatment-sec><tp:treatment-sec sec-type="Other specimens examined"><title>Other specimens examined.</title><p>Nearctic. CANADA. <italic>ALBERTA</italic>. Okotoks, Sheep River Campground (<named-content xmlns:xlink="http://www.w3.org/1999/xlink" content-type="dwc:verbatimCoordinates" xlink:type="simple">50°43.4'N, 113°58.3'W</named-content>), 27 Jun 1968, W. W. Wirth (1♂; USNM).
                    </p><p><italic>BRITISH COLUMBIA</italic>. Emerald Lake, Yoho National Park (<named-content xmlns:xlink="http://www.w3.org/1999/xlink" content-type="dwc:verbatimCoordinates" xlink:type="simple">51°26.3'N, 116°32.5'W</named-content>); 30 Jul 1935, A. L. Melander (1♀; ANSP). Martin Creek, Alaska Highway DC 243 (<named-content xmlns:xlink="http://www.w3.org/1999/xlink" content-type="dwc:verbatimCoordinates" xlink:type="simple">57°17.3'N, 121°28'W</named-content>), 13 Aug 1978, P. H. Arnaud, Jr. (1♀; CAS). Pine Pass (37 km NE; highway 97; <named-content xmlns:xlink="http://www.w3.org/1999/xlink" content-type="dwc:verbatimCoordinates" xlink:type="simple">55°30'N, 122°40'W</named-content>), 25 Jun 1978, P. H. Arnaud,<!--PageBreak--><!--PageBreak--> Jr. (3♂, 1♀; CAS). Prophet River Provincial Campground, Alaska Highway DC 221 (<named-content xmlns:xlink="http://www.w3.org/1999/xlink" content-type="dwc:verbatimCoordinates" xlink:type="simple">57°58'N, 122°47'W</named-content>), 13 Aug 1978, P. H. Arnaud, Jr. (1♀; CAS). Terrace (52 km SW; <named-content xmlns:xlink="http://www.w3.org/1999/xlink" content-type="dwc:verbatimCoordinates" xlink:type="simple">54°14.8'N, 130°17.2'W</named-content>), 5 Jul 1960, J. G. Chillcott (1♂; USNM).
                    </p><p><italic>MANITOBA</italic>. The Pas (<named-content xmlns:xlink="http://www.w3.org/1999/xlink" content-type="dwc:verbatimCoordinates" xlink:type="simple">53°59.5'N, 101°15.2'W</named-content>), 31 Jul 1937, D. G. Denning (1♀; USNM).
                    </p><p><italic>NEWFOUNDLAND</italic>. Cachrane Pond (<named-content xmlns:xlink="http://www.w3.org/1999/xlink" content-type="dwc:verbatimCoordinates" xlink:type="simple">47°58'N, 57°13.4'W</named-content>), 30 Jun 1961, C. P. Alexander (1♀; USNM). Terra Nova National Park (<named-content xmlns:xlink="http://www.w3.org/1999/xlink" content-type="dwc:verbatimCoordinates" xlink:type="simple">48°31.8'N, 53°55.7'W</named-content>), 6-8 Jul 1961, C. P. Alexander (3♂; USNM).
                    </p><p><italic>ONTARIO</italic>. Klotz Lake (<named-content xmlns:xlink="http://www.w3.org/1999/xlink" content-type="dwc:verbatimCoordinates" xlink:type="simple">49°48.1'N, 85°51.8'W</named-content>), 5 Jul 1954, A. H. Sturtevant (1♂, 1♀; USNM).
                    </p><p><italic>SASKATCHEWAN</italic>. Saskatoon, Beaver Creek (<named-content xmlns:xlink="http://www.w3.org/1999/xlink" content-type="dwc:verbatimCoordinates" xlink:type="simple">52°08.4'N, 106°41.2'W</named-content>), 28 Aug 1955, W. W. Wirth (1♂; USNM).
                    </p><p><italic>YUKON TERRITORY</italic>. Aishihik River, Alaska Highway DC 996.8 (<named-content xmlns:xlink="http://www.w3.org/1999/xlink" content-type="dwc:verbatimCoordinates" xlink:type="simple">61°40.3'N, 137°28.3'W</named-content>), 7 Aug 1978, P. H. Arnaud, Jr. (2♂, 1♀; CAS).
                    </p><p>UNITED STATES. <italic>ALASKA. Anchorage</italic>: Anchorage (<named-content xmlns:xlink="http://www.w3.org/1999/xlink" content-type="dwc:verbatimCoordinates" xlink:type="simple">61°13.1'N, 149°54'W</named-content>; Seward Highway), 5 Aug 1964, K. M. Sommerman (3♂; USNM); Mirror Lake (<named-content xmlns:xlink="http://www.w3.org/1999/xlink" content-type="dwc:verbatimCoordinates" xlink:type="simple">61°25.7'N, 149°24.9'W</named-content>), 5 Aug 2002, D. and W. N. Mathis (1♀; USNM). <italic>Fairbanks-Northstar</italic>: Colorado Creek, Chena Hot Springs (<named-content xmlns:xlink="http://www.w3.org/1999/xlink" content-type="dwc:verbatimCoordinates" xlink:type="simple">65°03.2'N, 146°02.9'W</named-content>), 11 Jul 1978, P. H. Arnaud, Jr. (1♂, 1♀; CAS). <italic>Juneau</italic>: Douglas (<named-content xmlns:xlink="http://www.w3.org/1999/xlink" content-type="dwc:verbatimCoordinates" xlink:type="simple">58°16.5'N, 134°23.6'W</named-content>), 19 Jun 1954, R. Coleman (1♀; USNM); Gastineau Channel, Thane Road (S Juneau; <named-content xmlns:xlink="http://www.w3.org/1999/xlink" content-type="dwc:verbatimCoordinates" xlink:type="simple">58°16.9'N, 134°22.4'W</named-content>), 20-22 Jul 2011, D. and W. N. Mathis (31♂, 9♀; USNM); Juneau, Mendenhall Valley, Riverside Rotary Park (<named-content xmlns:xlink="http://www.w3.org/1999/xlink" content-type="dwc:verbatimCoordinates" xlink:type="simple">58°22.8'N, 134°35.2'W</named-content>), 21 Jul 2011, D. and W. N. Mathis (1♂; USNM). <italic>Kenai Peninsula</italic>: Homer (<named-content xmlns:xlink="http://www.w3.org/1999/xlink" content-type="dwc:verbatimCoordinates" xlink:type="simple">59°38.8'N, 151°31.5'W</named-content>), 2 Aug 2002, D. and W. N. Mathis (2♂, 1♀; USNM); Kenai Fjord National Park, Exit Glacier (<named-content xmlns:xlink="http://www.w3.org/1999/xlink" content-type="dwc:verbatimCoordinates" xlink:type="simple">60°11.7'N, 149°35.8'W</named-content>; wetlands), 30 Jul 2002, D. and W. N. Mathis (1♀; USNM); Kenai River, Jim’s Landing (<named-content xmlns:xlink="http://www.w3.org/1999/xlink" content-type="dwc:verbatimCoordinates" xlink:type="simple">60°28.9'N, 150°06.9'W</named-content>), 3 Aug 2002, D. and W. N. Mathis (6♂, 1♀; USNM); Ninilchik (<named-content xmlns:xlink="http://www.w3.org/1999/xlink" content-type="dwc:verbatimCoordinates" xlink:type="simple">60°03'N, 151°40.2'W</named-content>; beach), 2 Jul 2006, D. and W. N. Mathis (2♂, 1♀; USNM); Seward (<named-content xmlns:xlink="http://www.w3.org/1999/xlink" content-type="dwc:verbatimCoordinates" xlink:type="simple">60°08.3'N, 149°23.2'W</named-content>), 7 Aug 2003, D. and W. N. Mathis (1♀; USNM); Seward (21 km N; <named-content xmlns:xlink="http://www.w3.org/1999/xlink" content-type="dwc:verbatimCoordinates" xlink:type="simple">60°17.2'N, 149°20.5'W</named-content>; Snow River), 31 Jul 2002, D. and W. N. Mathis (28♂, 12♀; USNM); Skilak Lake (<named-content xmlns:xlink="http://www.w3.org/1999/xlink" content-type="dwc:verbatimCoordinates" xlink:type="simple">60°26.3'N, 150°19.4'W</named-content>), 3 Aug 2002, D. and W. N. Mathis (4♂, ♀; USNM). <italic>Matanuska-Susitna</italic>: Eklutna (Knik Arm; <named-content xmlns:xlink="http://www.w3.org/1999/xlink" content-type="dwc:verbatimCoordinates" xlink:type="simple">61°28.2'N, 149°21.4'W</named-content>), 7 Aug 2002, D. and W. N. Mathis (2♂, 2♀; USNM); Hatcher Pass (<named-content xmlns:xlink="http://www.w3.org/1999/xlink" content-type="dwc:verbatimCoordinates" xlink:type="simple">61°45'N, 149°13.9'W</named-content>), 6 Aug 2002, D. and W. N. Mathis (1♂; USNM); Knik River (<named-content xmlns:xlink="http://www.w3.org/1999/xlink" content-type="dwc:verbatimCoordinates" xlink:type="simple">61°27.8'N, 148°51.6'W</named-content>), 5 Aug 2002, D. and W. N. Mathis (33♂, 7♀; USNM); Little Willow Creek (<named-content xmlns:xlink="http://www.w3.org/1999/xlink" content-type="dwc:verbatimCoordinates" xlink:type="simple">61°48.6'N, 150°05.8'W</named-content>; 50 m), 25 Jul 2011, D. and W. N. Mathis (10♂; USNM); Matanuska (<named-content xmlns:xlink="http://www.w3.org/1999/xlink" content-type="dwc:verbatimCoordinates" xlink:type="simple">61°32.5'N, 149°13.8'W</named-content>; rotary trap), 28 Apr-21 May 1945, J. C. Chamberlin (1♂, 1♀; USNM); Palmer (<named-content xmlns:xlink="http://www.w3.org/1999/xlink" content-type="dwc:verbatimCoordinates" xlink:type="simple">61°36'N, 149°06.8'W</named-content>; jeep trap), 7-13 Jul 1964, K. M. Sommerman (2♂, 6♀; USNM); Palmer (Knik River; <named-content xmlns:xlink="http://www.w3.org/1999/xlink" content-type="dwc:verbatimCoordinates" xlink:type="simple">61°31.2'N, 148°59.4'W</named-content>), 6 Aug 2002, D. and W. N. Mathis (1♀; USNM); Palmer (Matanuska River; <named-content xmlns:xlink="http://www.w3.org/1999/xlink" content-type="dwc:verbatimCoordinates" xlink:type="simple">61°36.5'N, 149°04.1'W</named-content>), 5-16 Aug 2002, 2012, D. and W. N. Mathis (8♂, 4♀; USNM); Sheep Creek (<named-content xmlns:xlink="http://www.w3.org/1999/xlink" content-type="dwc:verbatimCoordinates" xlink:type="simple">61°58.3'N, 150°05'W</named-content>; 55 m), 10 Aug 2011, D. and W.N. Mathis (2♂, 6♀; USNM); Talkeetna <!--PageBreak-->(Susitna River; <named-content xmlns:xlink="http://www.w3.org/1999/xlink" content-type="dwc:verbatimCoordinates" xlink:type="simple">61°19.4'N, 150°07.2'W</named-content>; 120 m), 10 Aug 2011, D. and W.N. Mathis (8♂, 2♀; USNM); Willow Creek (<named-content xmlns:xlink="http://www.w3.org/1999/xlink" content-type="dwc:verbatimCoordinates" xlink:type="simple">61°46.1'N, 150°04.2'W</named-content>; 50 m), 26 Jul 2011, D. and W.N. Mathis (1♂; USNM). <italic>Southeast Fairbanks Census Area</italic>: Dry Creek Campground, Glenn Highway A-192 (<named-content xmlns:xlink="http://www.w3.org/1999/xlink" content-type="dwc:verbatimCoordinates" xlink:type="simple">63°39.2'N, 144°21.8'W</named-content>), 3 Aug 1978, P. H. Arnaud, Jr. (1♀; CAS); Gardiner Creek Camp, Alaska Highway DC 1253 (<named-content xmlns:xlink="http://www.w3.org/1999/xlink" content-type="dwc:verbatimCoordinates" xlink:type="simple">62°51.5'N, 141°28'W</named-content>), 5 Aug 1978, P. H. Arnaud, Jr. (1♀; CAS); Gerstle River, Alaska Highway DC 1393 (<named-content xmlns:xlink="http://www.w3.org/1999/xlink" content-type="dwc:verbatimCoordinates" xlink:type="simple">64°03.4'N, 145°08.1'W</named-content>), 9 Jul 1978, P. H. Arnaud, Jr. (2♂; CAS). <italic>Valdez-Cordova (Census Area)</italic>: Glennallen (32 km W; <named-content xmlns:xlink="http://www.w3.org/1999/xlink" content-type="dwc:verbatimCoordinates" xlink:type="simple">62°05.9'N, 146°05.4'W</named-content>; 665 m), 27 Jul 2011, D. and W. N. Mathis (8♂, 2♀; USNM); Gulkana River (19.3 km N Glenallen; <named-content xmlns:xlink="http://www.w3.org/1999/xlink" content-type="dwc:verbatimCoordinates" xlink:type="simple">62°16.1'N, 145°23.1'W</named-content>), 27 Jul-7 Aug 2011, 2012, D. and W. N. Mathis (17♂, 6♀; USNM); Klutina River (mile 101; <named-content xmlns:xlink="http://www.w3.org/1999/xlink" content-type="dwc:verbatimCoordinates" xlink:type="simple">61°57.2'N, 145°19.3'W</named-content>; 315 m), 7 Aug 2012, D. and W. N. Mathis (1♂; USNM); Tolsona Creek State Campground, Glenn Highway, A 173 (<named-content xmlns:xlink="http://www.w3.org/1999/xlink" content-type="dwc:verbatimCoordinates" xlink:type="simple">62°03.9'N, 145°59.8'W</named-content>), 31 Jul 1978, P. H. Arnaud, Jr. (1♂; CAS); Valdez (<named-content xmlns:xlink="http://www.w3.org/1999/xlink" content-type="dwc:verbatimCoordinates" xlink:type="simple">61°07.5'N, 146°21.5'W</named-content>; Ruth Pond), 8 Jul 2006, D. and W. N. Mathis (2♂, 1♀; USNM); Valdez, Valdez Glacier Campground (<named-content xmlns:xlink="http://www.w3.org/1999/xlink" content-type="dwc:verbatimCoordinates" xlink:type="simple">61°07'N, 146°12.6'W</named-content>), 1 Aug 1978, P. H. Arnaud, Jr. (1♂, 1♀; CAS).
                    </p><p><italic>COLORADO. Chaffee</italic>: Green Timber Gulch, Cottonwood Lake (6 km W; <named-content xmlns:xlink="http://www.w3.org/1999/xlink" content-type="dwc:verbatimCoordinates" xlink:type="simple">38°45.6'N, 106°20.3'W</named-content>), 10-12 Jul 1978, T. W. and W. T. Davies (1♂; CAS); Monarch Pass (<named-content xmlns:xlink="http://www.w3.org/1999/xlink" content-type="dwc:verbatimCoordinates" xlink:type="simple">38°29.8'N, 106°19.5'W</named-content>; 2440 m), 21 Jun 1940, A. L. Melander (2♂; USNM). <italic>Gunnison</italic>: Schofield Pass on Gothic Road (<named-content xmlns:xlink="http://www.w3.org/1999/xlink" content-type="dwc:verbatimCoordinates" xlink:type="simple">39°0.9'N, 107°02.8'W</named-content>; 2900 m),<!--PageBreak--> 1 Aug 1957, A. H. Sturtevant (5♀; USNM). <italic>Rio Grande</italic>: South Fork (<named-content xmlns:xlink="http://www.w3.org/1999/xlink" content-type="dwc:verbatimCoordinates" xlink:type="simple">37°40.2'N, 106°38.4'W</named-content>; 2440 m), 20 Jun 1972, W. W. Wirth (1♂, 1♀; USNM). <italic>La Plata</italic>: Durango (<named-content xmlns:xlink="http://www.w3.org/1999/xlink" content-type="dwc:verbatimCoordinates" xlink:type="simple">37°16.5'N, 107°52.8'W</named-content>), 10 Aug 1950, A. H. Sturtevant (5♂; USNM). <italic>Larimer</italic>: Estes Park (<named-content xmlns:xlink="http://www.w3.org/1999/xlink" content-type="dwc:verbatimCoordinates" xlink:type="simple">40°22.6'N, 105°31.3'W</named-content>), 13 Jul 1934, A. L. Melander (1♀; ANSP); Hidden Valley, Rocky Mountain National Park (<named-content xmlns:xlink="http://www.w3.org/1999/xlink" content-type="dwc:verbatimCoordinates" xlink:type="simple">40°23.6'N, 105°38.8'W</named-content>), 8 Aug 1934, A. L. Melander (1♂; ANSP); Virginia Dale (<named-content xmlns:xlink="http://www.w3.org/1999/xlink" content-type="dwc:verbatimCoordinates" xlink:type="simple">40°57.3'N, 105°21'W</named-content>), 27 Jul 1953, R. R. Dreisbach (1♀; USNM).
                    </p><p><italic>IDAHO. Latah</italic>: Big Meadow Creek Recreation Area (11.25 km N Troy; <named-content xmlns:xlink="http://www.w3.org/1999/xlink" content-type="dwc:verbatimCoordinates" xlink:type="simple">46°51'N, 116°44.7'W</named-content>; 915 m; sweeping), 7 Aug 1986, W. J. Turner (1♂; WSU).
                    </p><p><italic>MONTANA. Flathead</italic>: Glacier National Park, Lake McDonald (<named-content xmlns:xlink="http://www.w3.org/1999/xlink" content-type="dwc:verbatimCoordinates" xlink:type="simple">48°35'N, 113°55.6'W</named-content>), 13 Jun 1935, A. L. Melander (1♀; ANSP).
                    </p><p><italic>NEBRASKA. Dawes</italic>: Chadron (<named-content xmlns:xlink="http://www.w3.org/1999/xlink" content-type="dwc:verbatimCoordinates" xlink:type="simple">42°42.5'N, 103°01'W</named-content>), 20 Aug 1950, A. H. Sturtevant (1♂; USNM).
                    </p><p><italic>SOUTH DAKOTA. Custer</italic>: Sylvan Lakes (<named-content xmlns:xlink="http://www.w3.org/1999/xlink" content-type="dwc:verbatimCoordinates" xlink:type="simple">42°50.6'N, 103°33.7'W</named-content>), 19 Jul 1924 (1♀; ANSP).
                    </p><p><italic>UTAH. Carbon</italic>: Deadman Canyon (16 km NE Price; <named-content xmlns:xlink="http://www.w3.org/1999/xlink" content-type="dwc:verbatimCoordinates" xlink:type="simple">39°41.7'N, 110°44'W</named-content>; 2055 m), 14 Aug 2008, D. and W. N. Mathis (5♂, 4♀; USNM). <italic>Garfield</italic>: Grand Staircase-Escalante National Monument: spring off highway 12, Henrieville (12 km E; <named-content xmlns:xlink="http://www.w3.org/1999/xlink" content-type="dwc:verbatimCoordinates" xlink:type="simple">37°36.8'N, 111°53.8'W</named-content>; 2005 m), 2–17 Aug 2000, W. N. Mendel, E. C. Green, M. Moody (1♂; BYU). <italic>Grand</italic>: Harley Dome (<named-content xmlns:xlink="http://www.w3.org/1999/xlink" content-type="dwc:verbatimCoordinates" xlink:type="simple">39°10.4'N, 109°08'W</named-content>), 13 Aug 1958 (1♀; USNM). <italic>Salt Lake</italic>: Little Cottonwood Canyon (<named-content xmlns:xlink="http://www.w3.org/1999/xlink" content-type="dwc:verbatimCoordinates" xlink:type="simple">40°34.7'N, 111°47.8'W</named-content>), 23 Aug 1940, A. L. Melander (1♀; USNM). <italic>Sanpete</italic>: Ephraim (<named-content xmlns:xlink="http://www.w3.org/1999/xlink" content-type="dwc:verbatimCoordinates" xlink:type="simple">39°21.6'N, 111°35.2'W</named-content>), 18 Aug 1953, A. H. Sturtevant (1♀; USNM).
                    </p><p><italic>WASHINGTON. Island</italic>: Keystone Ferry (1.6 km E; <named-content xmlns:xlink="http://www.w3.org/1999/xlink" content-type="dwc:verbatimCoordinates" xlink:type="simple">48°10.1'N, 122°38.2'W</named-content>), 13 Aug 1977, R. S. &amp; V. L. Zack (1♂; WSU). <italic>Pierce</italic>: Mount Rainier National Park, Summerland Trail (<named-content xmlns:xlink="http://www.w3.org/1999/xlink" content-type="dwc:verbatimCoordinates" xlink:type="simple">46°52.0'N, 121°38.1'W</named-content>), 24 Jul 1924, A. L. Melander (1♀; ANSP). <italic>Whitman</italic>: Steptoe Canyon (16 km SW Colton; <named-content xmlns:xlink="http://www.w3.org/1999/xlink" content-type="dwc:verbatimCoordinates" xlink:type="simple">46°27.1'N, 117°12.4'W</named-content>; Malaise trap with dry ice), 3 Aug 1974, W. J. Turner (1♂; WSU).
                    </p><p><italic>WYOMING. Sublette</italic>: Slide Lake (<named-content xmlns:xlink="http://www.w3.org/1999/xlink" content-type="dwc:verbatimCoordinates" xlink:type="simple">43°16.5'N, 109°46.9'W</named-content>), 14 Aug 1951, A. H. Sturtevant (3♂, 2♀; USNM). <italic>Teton</italic>: Teton Pass (<named-content xmlns:xlink="http://www.w3.org/1999/xlink" content-type="dwc:verbatimCoordinates" xlink:type="simple">43°29.9'N, 110°57.3'W</named-content>), 10 Aug 1951, A. H. Sturtevant (2♂; USNM); Yellowstone National Park, Riverside (<named-content xmlns:xlink="http://www.w3.org/1999/xlink" content-type="dwc:verbatimCoordinates" xlink:type="simple">44°28.4'N, 110°50.4'W</named-content>), 4 Aug 1919, A. L. Melander (1♀; ANSP).
                    </p></tp:treatment-sec><tp:treatment-sec sec-type="Distribution"><title>Distribution</title><p>(<xref ref-type="fig" rid="F7">Fig. 24</xref>). <italic>Nearctic</italic>: Canada (Alberta, British Columbia, Manitoba, Newfoundland, Ontario, Quebec, Saskatchewan, Yukon Territory), United States (Alaska, Colorado, Idaho, Montana, Nebraska, South Dakota, Utah, Washington, Wyoming). <italic>Palearctic</italic>: Austria, Finland, Iceland, Mongolia (Bayan Ölgiy, Khovd), Sweden.
                    </p></tp:treatment-sec><tp:treatment-sec sec-type="Remarks"><title>Remarks.</title><p>This species, like many but not all congeners, is sexually dimorphic, especially the coloration of the face and the mesonotal area from the postpronotum to the base of the wing as noted in the diagnosis. These differences, which were not always recognized, probably was a major factor contributing to this species being described more than once.</p><p>This species is similar to <italic><tp:taxon-name>Gymnoclasiopa pulchella</tp:taxon-name></italic> in having yellowish antennae, maxillary palpi, and foretibiae (sometimes brownish apically) but is distinguished from that species <!--PageBreak-->as follows (also see key): The anterolateral area of the mesonotum, just mediad of the area from the postpronotum through the notopleuron is densely microtomentose, mostly dull; the lateral mesonotal area from and including the postpronotum and the notopleuron is densely and finely microtomentose (this area in males is brown and is contrasted with whitish to silvery gray microtomentum of the broad, medial portion; the same area in females is concolorous with the medial coloration).
                    </p><fig id="F6" position="float" orientation="portrait"><label>Figures 21–23.</label><caption><p><italic><tp:taxon-name>Gymnoclasiopa bohemanni</tp:taxon-name></italic> (Becker) (Canada. Alberta. Okotoks, Sheep River). <bold>21</bold> epandrium and cerci, posterior view <bold>22</bold> internal structures of male terminalia (aedeagus [shaded], phallapodeme, gonite, hypandrium), ventral view <bold>23</bold> same, lateral view. Scale bar = 0.1 mm.</p></caption><graphic xmlns:xlink="http://www.w3.org/1999/xlink" xlink:href="ZooKeys-248-001-g006.jpg" position="float" orientation="portrait" xlink:type="simple"/></fig><fig id="F7" position="float" orientation="portrait"><label>Figure 24.</label><caption><p>Distribution map of <italic><tp:taxon-name>Gymnoclasiopa bohemanni</tp:taxon-name></italic> (Becker).</p></caption><graphic xmlns:xlink="http://www.w3.org/1999/xlink" xlink:href="ZooKeys-248-001-g007.jpg" position="float" orientation="portrait" xlink:type="simple"/></fig></tp:treatment-sec><ref-list><ref id="B1"><mixed-citation xmlns:xlink="http://www.w3.org/1999/xlink" xlink:type="simple"><person-group><name name-style="western"><surname>Becker</surname><given-names>Th</given-names></name></person-group> (<year>1896</year>)<article-title> Dipterologische Studien IV. Ephydridae.</article-title><source>Berliner Entomologische Zeitschrift </source><volume>41</volume> (<issue>2</issue>): <fpage>91</fpage>-<lpage>276</lpage>.</mixed-citation></ref><ref id="B11"><mixed-citation xmlns:xlink="http://www.w3.org/1999/xlink" xlink:type="simple"><person-group><name name-style="western"><surname>Cresson</surname><given-names>ET Jr</given-names></name></person-group> (<year>1925</year>)<article-title> Studies in the dipterous family Ephydridae, excluding the North and South American faunas.</article-title><source>Transactions of the American Entomological Society </source><volume>51</volume>: <fpage>227</fpage>-<lpage>258</lpage>.</mixed-citation></ref><ref id="B21"><mixed-citation xmlns:xlink="http://www.w3.org/1999/xlink" xlink:type="simple"><person-group><name name-style="western"><surname>Hackman</surname><given-names>W</given-names></name></person-group> (<year>1980</year>)<article-title> A check list of the Finnish Diptera II. Cyclorrhapha.</article-title><source>Notulae Entomologicae </source><volume>60</volume>: <fpage>117</fpage>-<lpage>162</lpage>.</mixed-citation></ref><ref id="B28"><mixed-citation xmlns:xlink="http://www.w3.org/1999/xlink" xlink:type="simple"><person-group><name name-style="western"><surname>Mathis</surname><given-names>WN</given-names></name><name name-style="western"><surname>Zatwarnicki</surname><given-names>T</given-names></name></person-group> (<year>1995</year>)<article-title> A world catalog of the shore flies (Diptera: Ephydridae).</article-title><source>Memoirs on Entomology, International</source><volume>4</volume>: <fpage>1</fpage>-<lpage>423</lpage>.</mixed-citation></ref><ref id="B14"><mixed-citation xmlns:xlink="http://www.w3.org/1999/xlink" xlink:type="simple"><person-group><name name-style="western"><surname>Cresson</surname><given-names>ET Jr</given-names></name></person-group> (<year>1942</year>)<article-title> Synopses of North American Ephydridae (Diptera) I. The subfamily Psilopinae, with descriptions of new species.</article-title><source>Transactions of the American Entomological Society </source><volume>68</volume>: <fpage>101</fpage>-<lpage>128</lpage>.</mixed-citation></ref><ref id="B35"><mixed-citation xmlns:xlink="http://www.w3.org/1999/xlink" xlink:type="simple"><person-group><name name-style="western"><surname>Wirth</surname><given-names>WW</given-names></name></person-group> (<year>1965</year>)<source> Ephydridae. Pp. 734–759. In: Stone A, Sabrosky CW, Wirth WW, Foote RH, Coulson JR (Eds) A Catalog of the Diptera of America North of Mexico. Handbook 276, U.</source><publisher-name>S. Department of Agriculture, Washington</publisher-name>, <publisher-loc>D.C.</publisher-loc>, <lpage>1696</lpage> pp.</mixed-citation></ref><ref id="B6"><mixed-citation xmlns:xlink="http://www.w3.org/1999/xlink" xlink:type="simple"><person-group><name name-style="western"><surname>Cole</surname><given-names>FR (with the collaboration of E. T. Schlinger)</given-names></name></person-group> (<year>1969</year>)<source> The flies of western North America.</source><publisher-name>University of California Press</publisher-name>, <publisher-loc>Berkeley, Los Angeles, and London</publisher-loc>, <lpage>693</lpage>+xi pp.</mixed-citation></ref></ref-list></tp:taxon-treatment>
