# Supplementary material for: A revision of the New World species of Gymnoclasiopa Hendel (Diptera, Ephydridae)
Source: Zookeys. 2012 Dec 5;(248):1–69. doi: 10.3897/zookeys.248.4106 (PMC3520135; doi:10.3897/zookeys.248.4106)
Supplement: XML Treatment for Gymnoclasiopa grecorum [file zookeys.248.4106-treatment7.xml]

<!DOCTYPE tp:taxon-treatment
  PUBLIC "-//TaxonX//DTD Taxonomic Treatment Publishing DTD v0 20100105//EN" "tax-treatment-NSO.dtd">
<tp:taxon-treatment xmlns:tp="http://www.plazi.org/taxpub"><tp:treatment-meta><mixed-citation publication-type="journal"><person-group><name><surname>Mathis</surname><given-names>Wayne N.</given-names></name><name><surname>Zatwarnicki</surname><given-names>Tadeusz</given-names></name></person-group><article-title>A revision of the New World species of 
                    <italic>Gymnoclasiopa</italic> Hendel (Diptera, Ephydridae)
                </article-title><source>Zookeys</source><day>5</day><month>12</month><year>2012</year><volume>2012</volume><issue>248</issue><fpage>1</fpage><lpage>69</lpage><pub-id pub-id-type="doi">10.3897/zookeys.248.4106</pub-id></mixed-citation></tp:treatment-meta><tp:nomenclature><tp:taxon-name>
                        <tp:taxon-name-part taxon-name-part-type="genus">Gymnoclasiopa</tp:taxon-name-part>
                        <tp:taxon-name-part taxon-name-part-type="species">grecorum</tp:taxon-name-part>
                    <object-id xmlns:xlink="http://www.w3.org/1999/xlink" xlink:type="simple">urn:lsid:zoobank.org:act:29AD8BF1-45F7-41C9-A756-6DD850D7C623</object-id>
								<object-id xmlns:xlink="http://www.w3.org/1999/xlink" xlink:type="simple">http://species-id.net/wiki/Gymnoclasiopa_grecorum</object-id>
								</tp:taxon-name><tp:taxon-authority>Mathis &amp; Zatwarnicki</tp:taxon-authority><tp:taxon-status xmlns:xlink="http://www.w3.org/1999/xlink" xlink:type="simple">sp. n.</tp:taxon-status><xref ref-type="fig" rid="F10">Figs 29</xref><xref ref-type="fig" rid="F11"/><xref ref-type="fig" rid="F12">–34</xref></tp:nomenclature><tp:treatment-sec sec-type="Diagnosis"><title>Diagnosis.</title><p>This species is distinguished from congeners by the following combination of characters: Moderately small to medium-sized shore flies, body length 2.10–3.15 mm; head generally dull, thorax faintly subshiny medially, dull, microtomentose anteriorly and laterally, microtomentose gray, abdomen black with thin investment of whitish microtomentum. <italic>Head</italic> (<xref ref-type="fig" rid="F10">Figs 29–30</xref>): Frons densely microtomentose, dull, gray to blackish gray. Antenna black; basal flagellomere covered with silvery gray microtomentum, with faint reddish orange coloration mediobasally; arista bearing 5-6 dorsal rays. Face somewhat flat, antennal grooves generally inconspicuous, oriented ventrolaterally to vertical; facial microtomentum generally yellow to golden yellow, slightly grayish to silvery white in antennal grooves; parafacial and gena whitish gray to white; genal height about equal to height of basal flagellomere; gena moderately short; gena-to-eye ratio 0.17–0.20. Maxillary palpus varying from mostly black but with some reddish to yellowish coloration at middle to entirely yellowish. <italic>Thorax</italic>: Mesonotum and pleural area generally densely microtomentose, gray to tannish gray, dull laterally and anteriorly, mesonotum medially partially subshiny with some faint oliveceous to greenish metallic luster. Wing hyaline; costal vein ratio 0.37–0.43; M vein ratio 0.62–0.74; halter stem tan to yellowish tan; knob yellow to whitish yellow. Coxae gray; femora and tibia concolorous gray to blackish gray, densely microtomentose; tarsi generally yellowish; apical 2-3 tarsomeres darkened, brown to blackish brown. <italic>Abdomen</italic>: Generally thinly microtomentose; basal tergites<!--PageBreak--> largely gray to grayish white; tergite 5 of male subshiny to shiny, less densely microtomentose than anterior tergites. Male terminalia (<xref ref-type="fig" rid="F11">Figs 31–33</xref>): Epandrium in posterior view (<xref ref-type="fig" rid="F11">Fig. 31</xref>) as a broadly rounded, inverted U, width of dorsal portion narrower than expanded apices of lateral arms, lateral arms nearly straight, in lateral view wider ventrally; cercus in posterior view (<xref ref-type="fig" rid="F11">Fig. 31</xref>) unevenly semilunate, much narrower dorsally than ventrally, densely setulose; aedeagus in lateral view (<xref ref-type="fig" rid="F11">Fig. 33</xref>) as a parallelogram, basal margin shallowly emarginate, tapered toward apex, apex narrowly rounded, in ventral view (<xref ref-type="fig" rid="F11">Fig. 32</xref>) expanded slightly laterally from narrow base to wider apex, apical margin bilobed, narrowly incised medially, each lateral lobe slightly narrower than aedeagal base, with thin, wing-like, narrow projections sub-basally; phallapodeme in lateral view (<xref ref-type="fig" rid="F11">Fig. 33</xref>) more or less triangular, in ventral view (<xref ref-type="fig" rid="F11">Fig. 32</xref>) longer than wide, bar-like with basal, sub-basal and apical crossbars, apical margin shallowly emarginate; ejaculatory apodeme in lateral view (<xref ref-type="fig" rid="F11">Fig. 33</xref>) as an irregular comma with less arch; postgonite in lateral view (<xref ref-type="fig" rid="F11">Fig. 33</xref>) narrowly pointed basally, thereafter becoming wider then apex narrowed, tapered, apex pointed, bearing 3-4 tiny setulae along basoposterior margin and 1 setula subapically; pregonite in lateral view (<xref ref-type="fig" rid="F11">Fig. 33</xref>) moderately elongate, tapered, narrowed toward hypandrium, expanded toward aedeagus, aedeagal end truncate; hypandrium in ventral view (<xref ref-type="fig" rid="F11">Fig. 32</xref>) wide, width nearly twice length, broadly and shallowly rounded along anterior margin with anterolateral shallowly and moreroundedly projected, obtusely pointed, shallow projections, angulately and moderately deeply incised along posterior margin <!--PageBreak--><!--PageBreak-->medially, in lateral view (<xref ref-type="fig" rid="F11">Fig. 33</xref>) irregularly clavate, very shallowly arched, expanded anteriorly, narrow, parallel sided posteriorly.
                    </p></tp:treatment-sec><tp:treatment-sec sec-type="Type material"><title>Type material.</title><p>The holotype male is <italic><tp:taxon-name>Gymnoclasiopa grecorum</tp:taxon-name></italic> Mathis and Zatwarnicki is labeled “<bold>USA. A[las]K[a]</bold>. Juneau: Thane Road (<named-content xmlns:xlink="http://www.w3.org/1999/xlink" content-type="dwc:verbatimCoordinates" xlink:type="simple">58°16.9'N, 134°22.4'W</named-content>), 22 July 2011[,] D. &amp; W. N. Mathis/USNM ENT 00117971 [plastic bar code label]/HOLOTYPE ♂ <italic><tp:taxon-name>Gymnoclasiopa grecorum</tp:taxon-name></italic> Mathis &amp; Zatwarnicki, USNM [red].” The holotype is double mounted (minuten pin in a block of plastic), is in excellent condition, and is deposited in the USNM. Twenty-four paratypes (13♂, 11♀; USNM) bear the same locality label data as the holotype with dates from 20-22 July 2011. Other paratypes are as follows: UNITED STATES. Alaska. <italic>Juneau</italic>: Echo Cove (<named-content xmlns:xlink="http://www.w3.org/1999/xlink" content-type="dwc:verbatimCoordinates" xlink:type="simple">58°39.7'N, 134°54.4'W</named-content>), 21 Jul 2011, D. and W. N. Mathis (1♂; USNM); Juneau, Mendenhall Valley, Riverside Rotary Park (<named-content xmlns:xlink="http://www.w3.org/1999/xlink" content-type="dwc:verbatimCoordinates" xlink:type="simple">58°22.8'N, 134°35.2'W</named-content>), 21 Jul 2011, D. and W. N. Mathis (1♂; USNM). <italic>Matanuska-Susitna</italic>: Little Willow Creek (<named-content xmlns:xlink="http://www.w3.org/1999/xlink" content-type="dwc:verbatimCoordinates" xlink:type="simple">61°48.6'N, 150°05.8'W</named-content>; 50 m), 25 Jul 2011, D. and W. N. Mathis (3♂; USNM); Sheep Creek (<named-content xmlns:xlink="http://www.w3.org/1999/xlink" content-type="dwc:verbatimCoordinates" xlink:type="simple">61°58.3'N, 150°05'W</named-content>; 55 m), 10 Aug 2011, D. and W.N. Mathis (3♀; USNM); Talkeetna (Susitna River; <named-content xmlns:xlink="http://www.w3.org/1999/xlink" content-type="dwc:verbatimCoordinates" xlink:type="simple">61°19.4'N, 150°07.2'W</named-content>; 120 m), 10 Aug 2011, D. and W.N. Mathis (3♂, 1♀; USNM).
                    </p></tp:treatment-sec><tp:treatment-sec sec-type="Type locality"><title>Type locality.</title><p>United States. Alaska. Juneau: Gastineau Channel, Thane Road (S Juneau; <named-content xmlns:xlink="http://www.w3.org/1999/xlink" content-type="dwc:verbatimCoordinates" xlink:type="simple">58°16.9'N, 134°22.4'W</named-content>).
                    </p></tp:treatment-sec><tp:treatment-sec sec-type="Distribution"><title>Distribution </title><p>(<xref ref-type="fig" rid="F12">Fig. 34</xref>). <italic>Nearctic</italic>: United States (Alaska)<!--PageBreak-->.
                    </p></tp:treatment-sec><tp:treatment-sec sec-type="Etymology"><title>Etymology.</title><p>The species epithet, <italic>grecorum</italic>, is a plural genitive Latin patronym to honor and recognize the generous contributions of Richard Art and Karen Greco (nee Halliday) toward the improvement of mankind, their friendship, and their love of Alaska.
                    </p></tp:treatment-sec><tp:treatment-sec sec-type="Remarks"><title>Remarks.</title><p>This species is similar to <italic><tp:taxon-name>Gymnoclasiopa subnubila</tp:taxon-name></italic> but is distinguished by the generally larger body size and by having the basal flagellomere black and the abdomen dull to subshiny (posterior tergites not as shiny as those of <italic><tp:taxon-name>Gymnoclasiopa subnubila</tp:taxon-name></italic>).
                    </p><fig id="F10" position="float" orientation="portrait"><label>Figures 29–30.</label><caption><p><italic><tp:taxon-name>Gymnoclasiopa grecorum</tp:taxon-name></italic> Mathis and Zatwarnicki, new species (USA. Alaska. Juneau: Thane Road). <bold>29</bold> head, anterior view <bold>30</bold> same, lateral view.</p></caption><graphic xmlns:xlink="http://www.w3.org/1999/xlink" xlink:href="ZooKeys-248-001-g010.jpg" position="float" orientation="portrait" xlink:type="simple"/></fig><fig id="F11" position="float" orientation="portrait"><label>Figures 31–33.</label><caption><p><italic><tp:taxon-name>Gymnoclasiopa grecorum</tp:taxon-name></italic> Mathis and Zatwarnicki, new species (USA. Alaska. Juneau: Thane Road). <bold>31</bold> epandrium and cerci, posterior view <bold>32</bold> internal structures of male terminalia (aedeagus [shaded], phallapodeme, gonite, hypandrium), ventral view <bold>33</bold> same, lateral view. Scale bar = 0.1 mm.</p></caption><graphic xmlns:xlink="http://www.w3.org/1999/xlink" xlink:href="ZooKeys-248-001-g011.jpg" position="float" orientation="portrait" xlink:type="simple"/></fig><fig id="F12" position="float" orientation="portrait"><label>Figure 34.</label><caption><p>Distribution map of <italic><tp:taxon-name>Gymnoclasiopa grecorum</tp:taxon-name></italic> Mathis and Zatwarnicki sp. n.</p></caption><graphic xmlns:xlink="http://www.w3.org/1999/xlink" xlink:href="ZooKeys-248-001-g012.jpg" position="float" orientation="portrait" xlink:type="simple"/></fig></tp:treatment-sec></tp:taxon-treatment>
