# Supplementary material for: A revision of the New World species of Gymnoclasiopa Hendel (Diptera, Ephydridae)
Source: Zookeys. 2012 Dec 5;(248):1–69. doi: 10.3897/zookeys.248.4106 (PMC3520135; doi:10.3897/zookeys.248.4106)
Supplement: XML Treatment for Gymnoclasiopa parilis [file zookeys.248.4106-treatment9.xml]

<!DOCTYPE tp:taxon-treatment
  PUBLIC "-//TaxonX//DTD Taxonomic Treatment Publishing DTD v0 20100105//EN" "tax-treatment-NSO.dtd">
<tp:taxon-treatment xmlns:tp="http://www.plazi.org/taxpub"><tp:treatment-meta><mixed-citation publication-type="journal"><person-group><name><surname>Mathis</surname><given-names>Wayne N.</given-names></name><name><surname>Zatwarnicki</surname><given-names>Tadeusz</given-names></name></person-group><article-title>A revision of the New World species of 
                    <italic>Gymnoclasiopa</italic> Hendel (Diptera, Ephydridae)
                </article-title><source>Zookeys</source><day>5</day><month>12</month><year>2012</year><volume>2012</volume><issue>248</issue><fpage>1</fpage><lpage>69</lpage><pub-id pub-id-type="doi">10.3897/zookeys.248.4106</pub-id></mixed-citation></tp:treatment-meta><tp:nomenclature><tp:taxon-name>
                        <tp:taxon-name-part taxon-name-part-type="genus">Gymnoclasiopa</tp:taxon-name-part>
                        <tp:taxon-name-part taxon-name-part-type="species">parilis</tp:taxon-name-part>
                    <object-id xmlns:xlink="http://www.w3.org/1999/xlink" xlink:type="simple">http://species-id.net/wiki/Gymnoclasiopa_parilis</object-id>
								</tp:taxon-name><tp:taxon-authority>(Cresson)</tp:taxon-authority><xref ref-type="fig" rid="F16">Figs 41</xref><xref ref-type="fig" rid="F17">–44</xref><tp:nomenclature-citation-list><tp:nomenclature-citation><tp:taxon-name>Ditrichophora parilis</tp:taxon-name><comment><xref ref-type="bibr" rid="B10">Cresson 1924</xref>: 160; <xref ref-type="bibr" rid="B14">1942</xref>: 119 [review]. <xref ref-type="bibr" rid="B35">Wirth 1965</xref>: 739 [Nearctic catalog].</comment></tp:nomenclature-citation><tp:nomenclature-citation><tp:taxon-name>Gymnoclasiopa parilis</tp:taxon-name><comment>. <xref ref-type="bibr" rid="B28">Mathis and Zatwarnicki 1995</xref>: 177 [generic combination; world catalog].</comment></tp:nomenclature-citation></tp:nomenclature-citation-list></tp:nomenclature><tp:treatment-sec sec-type="Diagnosis"><title>Diagnosis.</title><p>This species is distinguished from congeners by the following combination of characters: Small to moderately small shore flies, body length 1.60–2.60 mm, generally black with moderately to very sparsely gray microtomentose dorsally. <italic>Head</italic>: Frons moderately gray microtomentose on black background color; fronto-orbits gray. Scape black, pedicel mostly grayish black but with apex yellowish red; basal flagellomere blackish gray dorsoapically, yellowish to reddish basoventrally; arista bearing 5 dorsal rays. Face somewhat flat, although antennal grooves, especially ventral margins, relatively conspicuous; facial microtomentum distinctive, generally silvery white; genal height greater than height of basal flagellomere, gena-to-eye ratio 0.13–0.15, silvery white, concolorous with face. Maxillary palpus black. <italic>Thorax</italic>: Mesonotum thinly microtomentose, subshiny with<!--PageBreak--><!--PageBreak--> some metallic luster, especially medially; grayish black; pleural areas gray to brownish gray, subshiny. Wing hyaline; costal vein ratio 0.36–0.43; M vein ratio 0.52–0.61; halter stem brown to blackish brown; knob whitish yellow to yellow. Coxae, femora and tibia concolorous grayish black to black, microtomentum sparse; tarsi mostly yellow, apical tarsomeres darker, more grayish black. <italic>Abdomen</italic>: Tergites largely shiny black, very sparsely microtomentose. Male terminalia (<xref ref-type="fig" rid="F16">Figs 41–43</xref>): Epandrium in posterior view (<xref ref-type="fig" rid="F16">Fig. 41</xref>) as a moderately rounded, inverted U with the base more narrowly formed, width of dorsal portion slightly narrower than lateral arms, lateral arms shallowly arched, setulae more clustered at ventral margin; cercus in posterior view (<xref ref-type="fig" rid="F16">Fig. 41</xref>) elongate, evenly oval, dorsal margin very slightly more narrowly rounded than ventral margin, setulae more clustered at ventral margin; aedeagus in lateral view (<xref ref-type="fig" rid="F16">Fig. 43</xref>) slipper-like, base shallowly emarginate, tapered gradually toward apex, apex moderately broadly rounded, in ventral view (<xref ref-type="fig" rid="F16">Fig. 42</xref>) expanded laterally from narrow base on basal 1/3, thereafter to apex almost parallel sided, apical margin moderately deeply incised medially, bilobed; phallapodeme in lateral view (<xref ref-type="fig" rid="F16">Fig. 43</xref>) more or less irregularly triangular, extension toward hypandrium more elongate than angle towards aedeagal base, in ventral view (<xref ref-type="fig" rid="F16">Fig. 42</xref>) I-shaped, apical crossbar robust, wider than basal crossbar, apical margin very shallowly emarginate; ejaculatory apodeme in lateral view robustly comma-shaped, in ventral view L-shaped; postgonite in lateral view (<xref ref-type="fig" rid="F16">Fig. 43</xref>) robustly bar-like, basal 1/3 angulate, narrower than extended, mostly parallel-sided apical 2/3, bearing 3-4 setulae along posterior margin and 2 setulae subapically along anterior margin, in ventral view (<xref ref-type="fig" rid="F16">Fig. 42</xref>) as an elongate triangle, wide basally, tapered to narrowly rounded apex; pregonite in lateral view (<xref ref-type="fig" rid="F16">Fig. 43</xref>) moderately elongate, straight, clavate, wider apically than narrow base, in ventral view (<xref ref-type="fig" rid="F16">Fig. 42</xref>) robustly J-shaped with pointed, curved base and expanded apex; hypandrium in ventral view (<xref ref-type="fig" rid="F16">Fig. 42</xref>) almost quadrate, as wide as long, anterior margin shallowly curved, lateral margins curvey, posterior margin broadly and moderately deeply emarginate, forming wide pocket, in lateral view (<xref ref-type="fig" rid="F16">Fig. 43</xref>) narrowly elongate, shallowly sinuous.
                    </p></tp:treatment-sec><tp:treatment-sec sec-type="Type material"><title>Type material.</title><p>The holotype male of <italic><tp:taxon-name>Ditrichophora parilis</tp:taxon-name></italic> Cresson is labeled “Bar Harbor 4 VIII. 18. [August 18; date handwritten] Me [Maine. Hancock:]/♂/M. C. Z. Type 31758 [red; number handwritten]/TYPE Ditrichophora PARALIS [sic; <italic>parilis</italic>] E. T. Cresson, Jr. [maroon; species name handwritten].” The holotype is directly pinned, is in good condition (thorax partially broken where pin is inserted), and is deposited in the MCZ (31758). <xref ref-type="bibr" rid="B10">Cresson</xref> (1924: 160) noted that C. W. Johnson was the collector.
                    </p></tp:treatment-sec><tp:treatment-sec sec-type="Type locality"><title>Type locality.</title><p>United States. Maine. Hancock: Bar Harbor (<named-content xmlns:xlink="http://www.w3.org/1999/xlink" content-type="dwc:verbatimCoordinates" xlink:type="simple">44°18.7'N, 68°12.2'W</named-content>).
                    </p></tp:treatment-sec><tp:treatment-sec sec-type="Other specimens examined"><title>Other specimens examined.</title><p>Nearctic. CANADA. <italic>BRITISH COLUMBIA</italic>. Waterfall at Peterson Creek # 4, Alaska Highway DC 445 (<named-content xmlns:xlink="http://www.w3.org/1999/xlink" content-type="dwc:verbatimCoordinates" xlink:type="simple">52°24'N, 121°38'W</named-content>), 29 Jun 1978, P. H. Arnaud, Jr. (1♀; CAS).
                    </p><p><italic>NORTHWEST TERRITORIES</italic>. Aklavik (<named-content xmlns:xlink="http://www.w3.org/1999/xlink" content-type="dwc:verbatimCoordinates" xlink:type="simple">68°13.6'N, 135°0.7'W</named-content>), 12 Jun-15 Sep 1931, O. Bryant (1♂, 3♀; USNM).
                    </p><p>UNITED STATES. <italic>ALASKA. Fairbanks North Star</italic>: Fairbanks, Lake Ballaine (<named-content xmlns:xlink="http://www.w3.org/1999/xlink" content-type="dwc:verbatimCoordinates" xlink:type="simple">64°52.2'N, 147°49.5'W</named-content>; 160 m), 2 Aug 2011, D. and W. N. Mathis (1♂, 3♀; <!--PageBreak-->USNM). <italic>Kenai Peninsula</italic>: Kenai Lake (<named-content xmlns:xlink="http://www.w3.org/1999/xlink" content-type="dwc:verbatimCoordinates" xlink:type="simple">60°20.5'N, 149°22.2'W</named-content>; Primrose Campground), 31 Jul 2002, 2003, D. and W. N. Mathis (2♂, 2♀; USNM); Kenai River, Jim’s Landing (<named-content xmlns:xlink="http://www.w3.org/1999/xlink" content-type="dwc:verbatimCoordinates" xlink:type="simple">60°28.9'N, 150°06.9'W</named-content>), 3 Aug 2002, D. and W. N. Mathis (2♂; USNM); Skilak Lake (<named-content xmlns:xlink="http://www.w3.org/1999/xlink" content-type="dwc:verbatimCoordinates" xlink:type="simple">60°26.3'N, 150°19.4'W</named-content>), 3 Aug 2002, D. and W. N. Mathis (1♀; USNM). <italic>Matanuska-Susitna</italic>: Eklutna (Knik Arm; <named-content xmlns:xlink="http://www.w3.org/1999/xlink" content-type="dwc:verbatimCoordinates" xlink:type="simple">61°28.2'N, 149°21.4'W</named-content>), 7 Aug 2002, D. and W. N. Mathis (1♂; USNM); Glennallen (96.5 km W Glennallen; <named-content xmlns:xlink="http://www.w3.org/1999/xlink" content-type="dwc:verbatimCoordinates" xlink:type="simple">61°55.6'N, 147°13.6'W</named-content>), 7 Aug 2012, D. and W. N. Mathis (1♀; USNM); Knik River (<named-content xmlns:xlink="http://www.w3.org/1999/xlink" content-type="dwc:verbatimCoordinates" xlink:type="simple">61°27.8'N, 148°51.6'W</named-content>), 5 Aug 2002, D. and W. N. Mathis (21♂; USNM); Matanuska (<named-content xmlns:xlink="http://www.w3.org/1999/xlink" content-type="dwc:verbatimCoordinates" xlink:type="simple">61°32.5'N, 149°13.8'W</named-content>; rotary trap), 29 Apr 1944, J. C. Chamberlin (1♂, 4♀; USNM); Matanuska Flats (N Palmer; <named-content xmlns:xlink="http://www.w3.org/1999/xlink" content-type="dwc:verbatimCoordinates" xlink:type="simple">61°16'N, 150°16'W</named-content>), 17 Jul 1971, B. A. Foote (1♂; USNM); Sheep Creek (<named-content xmlns:xlink="http://www.w3.org/1999/xlink" content-type="dwc:verbatimCoordinates" xlink:type="simple">61°58.3'N, 150°05'W</named-content>; 55 m), 10 Aug 2011, D. and W.N. Mathis (3♂, 5♀; USNM); Talkeetna (<named-content xmlns:xlink="http://www.w3.org/1999/xlink" content-type="dwc:verbatimCoordinates" xlink:type="simple">62°18.9'N, 150°06.3'W</named-content>), 10 Aug 2011, D. and W. N. Mathis (1♀; USNM); Willow Creek (<named-content xmlns:xlink="http://www.w3.org/1999/xlink" content-type="dwc:verbatimCoordinates" xlink:type="simple">61°46.1'N, 150°04.2'W</named-content>; 50 m), 10 Jul 2006, D. and W. N. Mathis (1♂; USNM). <italic>Southeast Fairbanks (Census Area)</italic>: Delta Junction (8 km S; <named-content xmlns:xlink="http://www.w3.org/1999/xlink" content-type="dwc:verbatimCoordinates" xlink:type="simple">63°51.5'N, 145°44.6'W</named-content>), 11 Aug 2003, D. and W. N. Mathis (1♂; USNM); Gardiner Creek Camp, Alaska Highway DC 1253 (<named-content xmlns:xlink="http://www.w3.org/1999/xlink" content-type="dwc:verbatimCoordinates" xlink:type="simple">62°51.5'N, 141°28'W</named-content>), 5 Aug 1978, P. H. Arnaud, Jr. (1♂; CAS); Tok River, GJ-97.9 (<named-content xmlns:xlink="http://www.w3.org/1999/xlink" content-type="dwc:verbatimCoordinates" xlink:type="simple">62°21.8'N, 142°50.5'W</named-content>), 4 Aug 1978, P. H. Arnaud, Jr. (1♀; CAS). <italic>Valdez-Cordova (Census Area)</italic>: Chitina (<named-content xmlns:xlink="http://www.w3.org/1999/xlink" content-type="dwc:verbatimCoordinates" xlink:type="simple">61°30.9'N, 144°26.2'W</named-content>), 15-18 Jun 1953, W. C. Frohne (2♂, 2♀; USNM; WSU); Lower Tonsina Valley (<named-content xmlns:xlink="http://www.w3.org/1999/xlink" content-type="dwc:verbatimCoordinates" xlink:type="simple">61°39.3'N, 144°39.5'W</named-content>),<!--PageBreak--> 19 Aug 1953, W. C. Frohne (1♀; WSU); Tolsona Creek State Campground, Glenn Highway, A 173 (<named-content xmlns:xlink="http://www.w3.org/1999/xlink" content-type="dwc:verbatimCoordinates" xlink:type="simple">62°03.9'N, 145°59.8'W</named-content>), 31 Jul 1978, P. H. Arnaud, Jr. (2♂, 1♀; CAS). <italic>Yukon-Koyukuk (Census Area)</italic>: Circle Hot Springs (<named-content xmlns:xlink="http://www.w3.org/1999/xlink" content-type="dwc:verbatimCoordinates" xlink:type="simple">65°49.5'N, 144°03.6'W</named-content>), 26 Jul 1971, B. A. Foote (2♂, 3♀; CMNH, USNM).
                    </p><p><italic>CALIFORNIA. San Mateo</italic>: Stanford University (<named-content xmlns:xlink="http://www.w3.org/1999/xlink" content-type="dwc:verbatimCoordinates" xlink:type="simple">37°24'N, 122°14.5'W</named-content>), 15 Jul, A. L. Melander (1♀; ANSP).
                    </p><p><italic>CONNECTICUT. Litchfield</italic>: Kent Falls (<named-content xmlns:xlink="http://www.w3.org/1999/xlink" content-type="dwc:verbatimCoordinates" xlink:type="simple">41°46.7'N, 73°25'W</named-content>), 28 Aug 1940, A. L. Melander (1♂; USNM).
                    </p><p><italic>MAINE. Hancock</italic>: Bar Harbor (<named-content xmlns:xlink="http://www.w3.org/1999/xlink" content-type="dwc:verbatimCoordinates" xlink:type="simple">44°23.3'N, 68°12.3'W</named-content>), 2 Jul 1921, C. W. Johnson (1♀; ANSP); Cadillac Mountain (<named-content xmlns:xlink="http://www.w3.org/1999/xlink" content-type="dwc:verbatimCoordinates" xlink:type="simple">44°21.1'N, 68°13.4'W</named-content>), 25 Jul 1914 (1♂; ANSP). <italic>Somerset</italic>: Caratunk (<named-content xmlns:xlink="http://www.w3.org/1999/xlink" content-type="dwc:verbatimCoordinates" xlink:type="simple">45°14'N, 69°59.4'W</named-content>), 2 Aug 1950, A. H. Sturtevant (1♀; USNM).
                    </p><p><italic>MASSACHUSETTS. Hampden</italic>: Chester (<named-content xmlns:xlink="http://www.w3.org/1999/xlink" content-type="dwc:verbatimCoordinates" xlink:type="simple">42°16.4'N, 72°56.6'W</named-content>), 12 Jul 1912, C. W. Johnson (1♂; ANSP).
                    </p><p><italic>NEW HAMPSHIRE. Coos</italic>: Dolly Copp (<named-content xmlns:xlink="http://www.w3.org/1999/xlink" content-type="dwc:verbatimCoordinates" xlink:type="simple">44°19.9'N, 71°13.1'W</named-content>), 13 Jul 1931, A. L. Melander (1♀; USNM). <italic>Grafton</italic>: White Mountains, Stinson Lake (<named-content xmlns:xlink="http://www.w3.org/1999/xlink" content-type="dwc:verbatimCoordinates" xlink:type="simple">43°51.7'N, 71°48.5'W</named-content>), 23 Jul 1961, W. W. Wirth (1♂, 1♀; USNM).
                    </p><p><italic>NEW YORK. Cattaraugus</italic>: Stoddard Hollow (<named-content xmlns:xlink="http://www.w3.org/1999/xlink" content-type="dwc:verbatimCoordinates" xlink:type="simple">42°04'N, 78°45.5'W</named-content>; 550-580 m), 10 Aug 1961, D. L. Deonier (7♂, 7♀; USNM). <italic>Hamilton</italic>: Shanty Brook (<named-content xmlns:xlink="http://www.w3.org/1999/xlink" content-type="dwc:verbatimCoordinates" xlink:type="simple">43°17.2'N, 74°33.4'W</named-content>; 520 m), 5 Aug 1961, D. L. Deonier (4♂, 2♀; USNM).
                    </p></tp:treatment-sec><tp:treatment-sec sec-type="Distribution"><title>Distribution</title><p>(<xref ref-type="fig" rid="F17">Fig. 44</xref>). Nearctic: Canada (British Columbia, Northwest Territories, Quebec, Yukon Territory), United States (Alaska, California, Connecticut, Maine, Massachusetts, New Hampshire, New York, ?Vermont [literature record, not confirmed; <xref ref-type="bibr" rid="B10">Cresson 1924</xref>: 160], Washington).
                    </p></tp:treatment-sec><tp:treatment-sec sec-type="Remarks"><title>Remarks.</title><p>In collections that we studied, this was the species that was most often misidentified. Although similar to other congeners, it is distinguished most by the black maxillary palpus and tan to yellowish basitarsomere of the foreleg and halter stem. From <italic><tp:taxon-name>Gymnoclasiopa grecorum</tp:taxon-name></italic>, which also shares these character states just noted, it is distinguished by the ventrally reddish antennae (especially the basal flagellomere) and the black, subshiny postpronotum, notopleuron, and anepisternum.
                    </p><fig id="F16" position="float" orientation="portrait"><label>Figures 41–43.</label><caption><p><italic><tp:taxon-name>Gymnoclasiopa parilis</tp:taxon-name></italic> (Cresson) (USA. Maine. Hancock: Cadillac Mountain). <bold>41</bold> epandrium and cerci, posterior view <bold>42</bold> internal structures of male terminalia (aedeagus [shaded], phallapodeme, gonite, hypandrium), ventral view <bold>43</bold> same, lateral view. Scale bar = 0.1 mm.</p></caption><graphic xmlns:xlink="http://www.w3.org/1999/xlink" xlink:href="ZooKeys-248-001-g016.jpg" position="float" orientation="portrait" xlink:type="simple"/></fig><fig id="F17" position="float" orientation="portrait"><label>Figure 44.</label><caption><p>Distribution map of <italic><tp:taxon-name>Gymnoclasiopa parilis</tp:taxon-name></italic> (Cresson).</p></caption><graphic xmlns:xlink="http://www.w3.org/1999/xlink" xlink:href="ZooKeys-248-001-g017.jpg" position="float" orientation="portrait" xlink:type="simple"/></fig></tp:treatment-sec><ref-list><ref id="B10"><mixed-citation xmlns:xlink="http://www.w3.org/1999/xlink" xlink:type="simple"><person-group><name name-style="western"><surname>Cresson</surname><given-names>ET Jr</given-names></name></person-group> (<year>1924</year>)<article-title> Descriptions of new genera and species of the dipterous family Ephydridae. Paper VI.</article-title><source>Entomological News </source><volume>35</volume> (<issue>5</issue>): <fpage>159</fpage>-<lpage>164</lpage>.</mixed-citation></ref><ref id="B14"><mixed-citation xmlns:xlink="http://www.w3.org/1999/xlink" xlink:type="simple"><person-group><name name-style="western"><surname>Cresson</surname><given-names>ET Jr</given-names></name></person-group> (<year>1942</year>)<article-title> Synopses of North American Ephydridae (Diptera) I. The subfamily Psilopinae, with descriptions of new species.</article-title><source>Transactions of the American Entomological Society </source><volume>68</volume>: <fpage>101</fpage>-<lpage>128</lpage>.</mixed-citation></ref><ref id="B35"><mixed-citation xmlns:xlink="http://www.w3.org/1999/xlink" xlink:type="simple"><person-group><name name-style="western"><surname>Wirth</surname><given-names>WW</given-names></name></person-group> (<year>1965</year>)<source> Ephydridae. Pp. 734–759. In: Stone A, Sabrosky CW, Wirth WW, Foote RH, Coulson JR (Eds) A Catalog of the Diptera of America North of Mexico. Handbook 276, U.</source><publisher-name>S. Department of Agriculture, Washington</publisher-name>, <publisher-loc>D.C.</publisher-loc>, <lpage>1696</lpage> pp.</mixed-citation></ref><ref id="B28"><mixed-citation xmlns:xlink="http://www.w3.org/1999/xlink" xlink:type="simple"><person-group><name name-style="western"><surname>Mathis</surname><given-names>WN</given-names></name><name name-style="western"><surname>Zatwarnicki</surname><given-names>T</given-names></name></person-group> (<year>1995</year>)<article-title> A world catalog of the shore flies (Diptera: Ephydridae).</article-title><source>Memoirs on Entomology, International</source><volume>4</volume>: <fpage>1</fpage>-<lpage>423</lpage>.</mixed-citation></ref></ref-list></tp:taxon-treatment>
