# Supplementary material for: A revision of the New World species of Gymnoclasiopa Hendel (Diptera, Ephydridae)
Source: Zookeys. 2012 Dec 5;(248):1–69. doi: 10.3897/zookeys.248.4106 (PMC3520135; doi:10.3897/zookeys.248.4106)
Supplement: XML Treatment for Gymnoclasiopa pulchella [file zookeys.248.4106-treatment10.xml]

<!DOCTYPE tp:taxon-treatment
  PUBLIC "-//TaxonX//DTD Taxonomic Treatment Publishing DTD v0 20100105//EN" "tax-treatment-NSO.dtd">
<tp:taxon-treatment xmlns:tp="http://www.plazi.org/taxpub"><tp:treatment-meta><mixed-citation publication-type="journal"><person-group><name><surname>Mathis</surname><given-names>Wayne N.</given-names></name><name><surname>Zatwarnicki</surname><given-names>Tadeusz</given-names></name></person-group><article-title>A revision of the New World species of 
                    <italic>Gymnoclasiopa</italic> Hendel (Diptera, Ephydridae)
                </article-title><source>Zookeys</source><day>5</day><month>12</month><year>2012</year><volume>2012</volume><issue>248</issue><fpage>1</fpage><lpage>69</lpage><pub-id pub-id-type="doi">10.3897/zookeys.248.4106</pub-id></mixed-citation></tp:treatment-meta><tp:nomenclature><tp:taxon-name>
                        <tp:taxon-name-part taxon-name-part-type="genus">Gymnoclasiopa</tp:taxon-name-part>
                        <tp:taxon-name-part taxon-name-part-type="species">pulchella</tp:taxon-name-part>
                    <object-id xmlns:xlink="http://www.w3.org/1999/xlink" xlink:type="simple">http://species-id.net/wiki/Gymnoclasiopa_pulchella</object-id>
								</tp:taxon-name><tp:taxon-authority>(Meigen)</tp:taxon-authority><xref ref-type="fig" rid="F18">Figs 45</xref><xref ref-type="fig" rid="F19"/><xref ref-type="fig" rid="F20">–49</xref><tp:nomenclature-citation-list><tp:nomenclature-citation><tp:taxon-name>Notiphila pulchella</tp:taxon-name><comment><xref ref-type="bibr" rid="B31">Meigen 1830</xref>: 70.</comment></tp:nomenclature-citation><tp:nomenclature-citation><tp:taxon-name>Hydrellia pulchella</tp:taxon-name><comment>. <xref ref-type="bibr" rid="B23">Macquart 1835</xref>: 525 [generic combination].</comment></tp:nomenclature-citation><tp:nomenclature-citation><tp:taxon-name>Clasiopa pulchella</tp:taxon-name><comment>. <xref ref-type="bibr" rid="B3">Becker 1905</xref>: 195 [generic combination].</comment></tp:nomenclature-citation><tp:nomenclature-citation><tp:taxon-name>Discocerina pulchella</tp:taxon-name><comment>. <xref ref-type="bibr" rid="B16">Czerny 1909</xref>: 268 [generic combination]. <xref ref-type="bibr" rid="B17">Deonier 1964</xref>: 121 [key, Iowa]; <xref ref-type="bibr" rid="B18">1965</xref>: 502 [ecology].</comment></tp:nomenclature-citation><tp:nomenclature-citation><tp:taxon-name>Ditrichophora (Gymnoclasiopa) pulchella</tp:taxon-name><comment>. <xref ref-type="bibr" rid="B14">Cresson 1942</xref>: 121 [generic combination]. <xref ref-type="bibr" rid="B35">Wirth 1965</xref>: 739 [Nearctic catalog]. <xref ref-type="bibr" rid="B6">Cole 1969</xref>: 398 [fauna, western North America].</comment></tp:nomenclature-citation><!--PageBreak--><tp:nomenclature-citation><tp:taxon-name>Gymnoclasiopa pulchella</tp:taxon-name><comment>. <xref ref-type="bibr" rid="B28">Mathis and Zatwarnicki 1995</xref>: 178 [generic combination; world catalog].</comment></tp:nomenclature-citation><tp:nomenclature-citation><tp:taxon-name>Clasiopa fulgida</tp:taxon-name><comment><xref ref-type="bibr" rid="B1">Becker 1896</xref>: 156. <xref ref-type="bibr" rid="B2">Becker 1902</xref>: 297 [synonymy].</comment></tp:nomenclature-citation></tp:nomenclature-citation-list></tp:nomenclature><tp:treatment-sec sec-type="Diagnosis"><title>Diagnosis.</title><p>This species is distinguished from congeners by the following combination of characters: Small to moderately small shore flies, body length 1.60–2.45 mm; generally coloration of males and females sexually dimorphic to a degree with females generally less microtomentose. <italic>Head</italic>: Frons of male densely microtomentose, moderately intensely whitish gray to white, that of female moderately microtomentose, whitish gray microtomentose anterior, becoming less microtomentose, more blackish posteriorly; proclinate fronto-orbital seta 1. Antenna generally yellowish orange (sometimes apex of basal flagellomere and scape darkened); arista bearing 4–6 dorsal rays. Face relatively flat; antennal grooves, especially ventral margins, inconspicuous; face of male densely microtomentose, intensely yellow, that of female less densely microtomentose, silvery white; facial setae inserted close to parafacials, aligned vertically; gena very short, gena-to-eye ratio 0.065–0.072. Maxillary palpus yellowish orange. <italic>Thorax</italic>: Anterolateral area of mesonotum, just mediad of area from postpronotum through notopleuron, thinly to very thinly microtomentose, subshiny to shiny with some metallic luster; lateral mesonotal area from and including postpronotum and notopleuron in males with thin microtomentum whitish to grayish, similar to central mesonotal microtomentum, not brown; mesonotum of female more thinly microtomentose, appearing blackish with whitish gray microtomentum more sparse; pleural areas generally shiny black with some very thin microtomentum ventrally. Wing mostly hyaline; costal section II conspicuously longer than costal section III by about twice length; costal vein ratio 0.44–0.47; M vein ratio 0.43–0.54; halter stem dark brown; knob white to whitish yellow. Femora black; tibiae blackish brown except for basal and apical extremities black; tarsi mostly yellowish orange. <italic>Abdomen</italic>: Tergites shiny black. Male terminalia (<xref ref-type="fig" rid="F18">Figs 45</xref><xref ref-type="fig" rid="F19">–48</xref>): Epandrium in posterior view (<xref ref-type="fig" rid="F18">Fig. 45</xref>) as a broadly rounded, inverted U, width of dorsal portion slightly narrower than lateral arms, lateral arms shallowly arched, in lateral view wider ventrally; cercus in posterior view (<xref ref-type="fig" rid="F18">Fig. 45</xref>) almost evenly semilunate, robustly developed at dorsal and ventral margins; aedeagus in lateral view (<xref ref-type="fig" rid="F18">Fig. 47</xref>) slipper-like, base wide with moderately narrow, thumb-like projection at connection with phallapodeme, tapered more or less evenly to moderately rounded apex, in ventral view (<xref ref-type="fig" rid="F18">Fig. 47</xref>) with basal 1/3 expanded laterally from narrow base, thereafter to apex slightly tapered then parallel to bilobed apex, each lateral lobe as wide as aedeagal base, with thin, short, wing-like, narrow projections sub-basally; phallapodeme in lateral view (<xref ref-type="fig" rid="F18">Fig. 47</xref>) robustly lunate, basal margin broadly and conspicuously rounded, narrowed at each apex, in ventral view (<xref ref-type="fig" rid="F18">Fig. 46</xref>) longer than wide, T-like, with long, apical crossbar, apical margin shallowly emarginate; ejaculatory apodeme in lateral view L-shaped, in ventral view broadly ovate; postgonite in lateral view (<xref ref-type="fig" rid="F18">Fig. 47</xref>) as a parallelogram, acutely pointed basally and apically, bearing 2-3 setulae along basoposterior margin and 1 setula subapically along margin toward hypandrium; pregonite in lateral view (<xref ref-type="fig" rid="F18">Fig. 47</xref>) moderately elongate, almost parallel sided, tapered, narrowed<!--PageBreak--><!--PageBreak--> toward aedeagus, narrowly pointed; hypandrium in ventral view (<xref ref-type="fig" rid="F18">Fig. 46</xref>) wide, width almost twice length, broadly and shallowly rounded along anterior margin without lateral projections anterolaterally, but with posterolateral, robust projections, forming a deeply and widely incised posterior margin medially, in lateral view (<xref ref-type="fig" rid="F18">Fig. 47</xref>) nearly straight, narrow, posterior with dished out emargination on posterior 1/3, thereafter anteriorly narrow, very slightly tapered toward anterior margin.
                    </p></tp:treatment-sec><tp:treatment-sec sec-type="Type material"><title>Type material.</title><p>The lectotype male of <italic><tp:taxon-name>Notiphila pulchella</tp:taxon-name></italic> Meigen (designated by <xref ref-type="bibr" rid="B11">Cresson 1925</xref>: 256) is labeled “pulchella Coll. [Wilhelm von] Winth[em]. [pulchella handwritten]/pulchella [handwritten]/TYPE [dark red].” The lectotype is double mounted, is in poor to fair condition (part of frons, thorax, and rest of abdomen wet; tiny balls on distal part of wing; forelegs with both coxae, left tibia and femur; hindlegs covered with dark brown substance; right wing missing; distal portion of abdomen removed and stored in plastic microvial with glycerin), and is deposited in the NMW.
                    </p><p>The holotype female of <italic><tp:taxon-name>Clasiopa fulgida</tp:taxon-name></italic> Becker is labeled “[Romania. Mehedinți:] Orsova [<named-content xmlns:xlink="http://www.w3.org/1999/xlink" content-type="dwc:verbatimCoordinates" xlink:type="simple">44°43.5'N, 22°23.8'E</named-content>] V. 37647 [submarginal border; “Orsova” printed; number handwritten]/Holotypus [red, printed].” The holotype is double mounted, is in moderate condition (abdomen missing), and is deposited in the ZMHU.
                    </p></tp:treatment-sec><tp:treatment-sec sec-type="Type locality"><title>Type locality.</title><p>Not given, Wilhelm von Winthem collection (? Germany, perhaps Hamburg).</p></tp:treatment-sec><tp:treatment-sec sec-type="Other specimens examined"><title>Other specimens examined.</title><p>Nearctic. CANADA. <italic>NORTHWEST TERRITORIES</italic>. Aklavik (<named-content xmlns:xlink="http://www.w3.org/1999/xlink" content-type="dwc:verbatimCoordinates" xlink:type="simple">66°13.1'N, 135°0.3'W</named-content>), 5 Aug 1930, O. Bryant (1♂; CAS). Fort Simpson (<named-content xmlns:xlink="http://www.w3.org/1999/xlink" content-type="dwc:verbatimCoordinates" xlink:type="simple">61°50.8'N, 121°21'W</named-content>), 16 Aug 1929, O. Bryant (1♂; CAS).
                    </p><p><italic>YUKON TERRITORY</italic>. Clear Lake, Klondike Loop (<named-content xmlns:xlink="http://www.w3.org/1999/xlink" content-type="dwc:verbatimCoordinates" xlink:type="simple">63°47'N, 137°18'W</named-content>), 5 Jul 1978, P. H. Arnaud, Jr. (2♂, 2♀; CAS).
                    </p><p>UNITED STATES. <italic>IDAHO. Latah</italic>: Laird Park (6.4 km NE Harvard; <named-content xmlns:xlink="http://www.w3.org/1999/xlink" content-type="dwc:verbatimCoordinates" xlink:type="simple">46°56.5'N, 116°38.8'W</named-content>), 6 Jul 1978, R. S. Zack (1♂; WSU).
                    </p><p><italic>ILLINOIS. Macoupin</italic>: Carlinville (<named-content xmlns:xlink="http://www.w3.org/1999/xlink" content-type="dwc:verbatimCoordinates" xlink:type="simple">39°16.8'N, 89°52.9'W</named-content>), 5 Sep 1952, M. R. Wheeler (3♂, 5♀; USNM).
                    </p><p><italic>INDIANA. Tippecanoe</italic>: Lafayette (<named-content xmlns:xlink="http://www.w3.org/1999/xlink" content-type="dwc:verbatimCoordinates" xlink:type="simple">40°25'N, 86°52.5'W</named-content>), 17 May-26 Jul 1916, 1922, E. V. Stafford (3♂, 2♀; ANSP, USNM).
                    </p><p><italic>IOWA. Boone</italic>: Fraser (1 km SW; <named-content xmlns:xlink="http://www.w3.org/1999/xlink" content-type="dwc:verbatimCoordinates" xlink:type="simple">42°07'N, 93°58'W</named-content>), 4 Jul 1960, D. L. Deonier (2♂, 1♀; USNM); Ledges State Park (<named-content xmlns:xlink="http://www.w3.org/1999/xlink" content-type="dwc:verbatimCoordinates" xlink:type="simple">41°59'N, 93°53.2'W</named-content>), 13 May-16 Aug 1960, 1968, D. L. Deonier, J. L. Laffoon (35♂, 22♀; USNM). <italic>Story</italic>: Ames (<named-content xmlns:xlink="http://www.w3.org/1999/xlink" content-type="dwc:verbatimCoordinates" xlink:type="simple">42°02.1'N, 93°37.2'W</named-content>), 17 Jul 1960, D. L. Deonier (5♂, 2♀; USNM).
                    </p><p><italic>KANSAS. Decatur</italic>: Sappa State Park (<named-content xmlns:xlink="http://www.w3.org/1999/xlink" content-type="dwc:verbatimCoordinates" xlink:type="simple">39°50.2'N, 100°29.7'W</named-content>), 31 Aug 1961, D. L. Deonier (3♂, 2♀; USNM).
                    </p><p><italic>MICHIGAN. Saginaw</italic>: Saginaw (<named-content xmlns:xlink="http://www.w3.org/1999/xlink" content-type="dwc:verbatimCoordinates" xlink:type="simple">45°25.2'N, 83°57'W</named-content>), 18 Jun 1952, R. R. Dreisbach (1♂; USNM).
                    </p><p><italic>MINNESOTA. Houston</italic>: Houston (<named-content xmlns:xlink="http://www.w3.org/1999/xlink" content-type="dwc:verbatimCoordinates" xlink:type="simple">43°45.8'N, 91°34.1'W</named-content>), 28 May 1939, H. E. Milliron (1♀; USNM). <italic>St. Louis</italic>: Eagles Nest (<named-content xmlns:xlink="http://www.w3.org/1999/xlink" content-type="dwc:verbatimCoordinates" xlink:type="simple">47°50.4'N, 92°05.8'W</named-content>), 5 Jul 1957, W. V. Balduf (1♀; USNM).
                    </p><p><italic>MISSOURI. Jackson</italic>: Atherton (<named-content xmlns:xlink="http://www.w3.org/1999/xlink" content-type="dwc:verbatimCoordinates" xlink:type="simple">39°11.2'N, 94°18.3'W</named-content>), 21 Aug 1915, C. F. Adams (3♂, 9♀; ANSP, USNM). <italic>Madison</italic>: Fredericktown (<named-content xmlns:xlink="http://www.w3.org/1999/xlink" content-type="dwc:verbatimCoordinates" xlink:type="simple">37°33.6'N, 90°17.6'W</named-content>), 4 <!--PageBreak-->Sep 1952, A. H. Sturtevant (2♂; USNM); Oak Grove (<named-content xmlns:xlink="http://www.w3.org/1999/xlink" content-type="dwc:verbatimCoordinates" xlink:type="simple">37°34.4'N, 90°23.7'W</named-content>), 4 Sep 1952, A. H. Sturtevant (1♂; USNM); Silver Mine (<named-content xmlns:xlink="http://www.w3.org/1999/xlink" content-type="dwc:verbatimCoordinates" xlink:type="simple">37°33.4'N, 90°29.1'W</named-content>), 4 Sep 1952, A. H. Sturtevant (1♂; USNM).
                    </p><p><italic>MONTANA. Silver Bow</italic>: Pipestone Pass (<named-content xmlns:xlink="http://www.w3.org/1999/xlink" content-type="dwc:verbatimCoordinates" xlink:type="simple">45°51.6'N, 112°26'W</named-content>), 3 Jul 1925, A. L. Melander (1♂; ANSP).
                    </p><p><italic>NEBRASKA. Adams</italic>: Hastings (<named-content xmlns:xlink="http://www.w3.org/1999/xlink" content-type="dwc:verbatimCoordinates" xlink:type="simple">40°35.2'N, 98°23.3'W</named-content>), 22 Aug 1950, M. R. Wheeler (6♀; USNM).
                    </p><p><italic>NEW MEXICO. Taos</italic>: Questa, Red River (<named-content xmlns:xlink="http://www.w3.org/1999/xlink" content-type="dwc:verbatimCoordinates" xlink:type="simple">36°42.2'N, 105°34.7'W</named-content>), 26 May 1969, W. W. Wirth (1♂; USNM).
                    </p><p><italic>OHIO. Preble</italic>: Hueston Woods State Park (<named-content xmlns:xlink="http://www.w3.org/1999/xlink" content-type="dwc:verbatimCoordinates" xlink:type="simple">39°34.4'N, 84°44.5'W</named-content>), 25 Jun 1975, J. Regensburg (1♂; USNM).
                    </p><p><italic>OKLAHOMA. Osage</italic>: Burbank (<named-content xmlns:xlink="http://www.w3.org/1999/xlink" content-type="dwc:verbatimCoordinates" xlink:type="simple">36°41.7'N, 96°43.9'W</named-content>), 13 Sep 1952, A. H. Sturtevant (2♂; USNM).
                    </p><p><italic>SOUTH DAKOTA. Yankton</italic>: Yankton (<named-content xmlns:xlink="http://www.w3.org/1999/xlink" content-type="dwc:verbatimCoordinates" xlink:type="simple">42°52.3'N, 97°23.8'W</named-content>), 25 Jun 1948, A. H. Sturtevant (1♂, 1♀; USNM).
                    </p><p><italic>TEXAS. Hays</italic>: San Marcos (<named-content xmlns:xlink="http://www.w3.org/1999/xlink" content-type="dwc:verbatimCoordinates" xlink:type="simple">29°53'N, 97°56.5'W</named-content>), 8 Nov 1962, A. H. Sturtevant (1♀; USNM). <italic>Travis</italic>: Austin (<named-content xmlns:xlink="http://www.w3.org/1999/xlink" content-type="dwc:verbatimCoordinates" xlink:type="simple">30°16'N, 97°44.6'W</named-content>), 15 Oct 1950, M. R. Wheeler (9♂, 3♀; USNM).
                    </p><p><italic>VIRGINIA. Alleghany</italic>: Covington (<named-content xmlns:xlink="http://www.w3.org/1999/xlink" content-type="dwc:verbatimCoordinates" xlink:type="simple">37°47.6'N, 79°59.6'W</named-content>), 25 Jun 1933, A. L. Melander (1♂; ANSP). <italic>Arlington</italic>: Chain Bridge (<named-content xmlns:xlink="http://www.w3.org/1999/xlink" content-type="dwc:verbatimCoordinates" xlink:type="simple">38°55.5'N, 77°06.5'W</named-content>), 20 Aug 1922, J. R. Malloch (1♂; USNM).<!--PageBreak-->
                    </p><p><italic>WISCONSIN. Columbia</italic>: Dells (<named-content xmlns:xlink="http://www.w3.org/1999/xlink" content-type="dwc:verbatimCoordinates" xlink:type="simple">43°37.5'N, 89°45.9'W</named-content>), 8 Jul 1933, A. L. Melander (1♂; USNM).
                    </p></tp:treatment-sec><tp:treatment-sec sec-type="Distribution"><title>Distribution</title><p>(<xref ref-type="fig" rid="F19">Fig. 48</xref>). <italic>Nearctic</italic>: Canada (Alberta, Northwest Territories, Ontario, Yukon Territory). United States (Idaho, Illinois, Indiana, Iowa, Kansas, Michigan, Minnesota, Missouri, Nebraska, New Mexico, Ohio, Oklahoma, South Dakota, Texas, Virginia, Wisconsin). <italic>Palearctic</italic>: Austria, Belgium, Czech Republic, Morocco, Romania, Russia (European Territory), Spain.
                    </p></tp:treatment-sec><tp:treatment-sec sec-type="Remarks"><title>Remarks.</title><p>This species is rarely collected and may be uncommon in nature. In the Delmarva States (United States), this species occurs along the coastal plain and in the Alleghany and is expected to be found between these zones.</p><p>Although uncommon, this species is relatively distinctive and is similar to <italic><tp:taxon-name>Gymnoclasiopa bohemanni</tp:taxon-name></italic>, in having pale, usually yellowish maxillary palpi, antennae, and foretibiae. This species is distinguished from <italic><tp:taxon-name>Gymnoclasiopa bohemanni</tp:taxon-name></italic> as follows (also see key): The anterolateral area of the mesonotum, just mediad of the area from the postpronotum through the notopleuron is thinly microtomentose and is subshiny to shiny with some metallic luster; the lateral mesonotal area from and including the postpronotum and notopleuron in males is thinly whitish microtomentose, similar to the central mesonotal microtomentum; and the midtibiae are dark colored.
                    </p><fig id="F18" position="float" orientation="portrait"><label>Figures 45–47.</label><caption><p><italic><tp:taxon-name>Gymnoclasiopa pulchella</tp:taxon-name></italic> (Meigen) (Poland. Wroclaw-Lesnica). <bold>45</bold> epandrium and cerci, posterior view <bold>46</bold> internal structures of male terminalia (aedeagus [shaded], phallapodeme, gonite, hypandrium), ventral view <bold>47</bold> same, lateral view. Scale bar = 0.1 mm.</p></caption><graphic xmlns:xlink="http://www.w3.org/1999/xlink" xlink:href="ZooKeys-248-001-g018.jpg" position="float" orientation="portrait" xlink:type="simple"/></fig><fig id="F19" position="float" orientation="portrait"><label>Figure 48.</label><caption><p>Distribution map of <italic><tp:taxon-name>Gymnoclasiopa pulchella</tp:taxon-name></italic> (Meigen).</p></caption><graphic xmlns:xlink="http://www.w3.org/1999/xlink" xlink:href="ZooKeys-248-001-g019.jpg" position="float" orientation="portrait" xlink:type="simple"/></fig><fig id="F20" position="float" orientation="portrait"><label>Figures 49–51.</label><caption><p><italic><tp:taxon-name>Gymnoclasiopa subnubila</tp:taxon-name></italic> (Cresson) (Canada. British Columbia. Hope, Silver Lake). <bold>49</bold> epandrium and cerci, posterior view <bold>50</bold> internal structures of male terminalia (aedeagus [shaded], phallapodeme, gonite, hypandrium), ventral view <bold>51</bold> same, lateral view. Scale bar = 0.1 mm.</p></caption><graphic xmlns:xlink="http://www.w3.org/1999/xlink" xlink:href="ZooKeys-248-001-g020.jpg" position="float" orientation="portrait" xlink:type="simple"/></fig></tp:treatment-sec><ref-list><ref id="B31"><mixed-citation xmlns:xlink="http://www.w3.org/1999/xlink" xlink:type="simple"><person-group><name name-style="western"><surname>Meigen</surname><given-names>JW</given-names></name></person-group> (<year>1830</year>)<source> Systematische Beschreibung der bekannten europäischen zweiflügeligen Insekten.</source><volume>6</volume>, <publisher-name>Schulz-Wundermann</publisher-name>, <publisher-loc>Hamm</publisher-loc>, <lpage>401</lpage>+xi pp.</mixed-citation></ref><ref id="B23"><mixed-citation xmlns:xlink="http://www.w3.org/1999/xlink" xlink:type="simple"><person-group><name name-style="western"><surname>Macquart</surname><given-names>MJ</given-names></name></person-group> (<year>1835</year>)<article-title> Diptères.</article-title> In: <person-group><name name-style="western"><surname>Roret</surname><given-names>NE</given-names></name></person-group> (<role>Ed</role>) <source>Histoire Naturelle des Insectes. Collection des suites à Buffon, Formant avec les oeuvres de cet auteur un cours complet d’histoire naturelle. Tome deuxième. Vol. 2.</source><publisher-name>Pourrat Frères</publisher-name>, <publisher-loc>Paris</publisher-loc>, <lpage>703</lpage> pp.</mixed-citation></ref><ref id="B3"><mixed-citation xmlns:xlink="http://www.w3.org/1999/xlink" xlink:type="simple"><person-group><name name-style="western"><surname>Becker</surname><given-names>Th</given-names></name></person-group> (<year>1905</year>)<article-title> Ephydridae.</article-title> In: <person-group><name name-style="western"><surname>Becker</surname><given-names>T</given-names></name><name name-style="western"><surname>Bezzi</surname><given-names>M</given-names></name><name name-style="western"><surname>Kertész</surname><given-names>K</given-names></name><name name-style="western"><surname>Stein</surname><given-names>P</given-names></name></person-group> (<role>Eds</role>) <source>Katalog der paläarktischen Dipteren Vol. 4, G.</source><publisher-name>Wesselényi in Hódmezövásárhely</publisher-name>, <publisher-loc>Budapest</publisher-loc>, <fpage>185</fpage>–<lpage>215</lpage>.</mixed-citation></ref><ref id="B16"><mixed-citation xmlns:xlink="http://www.w3.org/1999/xlink" xlink:type="simple"><!--PageBreak--><person-group><name name-style="western"><surname>Czerny</surname><given-names>L</given-names></name></person-group> (<year>1909</year>)<article-title> Cyclorrhapha Schizophora Holometopa.</article-title> In: <person-group><name name-style="western"><surname>Czerny</surname><given-names>L</given-names></name><name name-style="western"><surname>Strobl</surname><given-names>PG</given-names></name><name name-style="western"><surname>Spanische</surname><given-names>Dipteren</given-names></name></person-group>. <issue-title> III.</issue-title><source>Verhandlungen der kaiserlich-königlichen zoologisch-botanischen Gesellschaft in Wien </source><volume>59</volume>: <fpage>247</fpage>-<lpage>290</lpage>.</mixed-citation></ref><ref id="B17"><mixed-citation xmlns:xlink="http://www.w3.org/1999/xlink" xlink:type="simple"><person-group><name name-style="western"><surname>Deonier</surname><given-names>DL</given-names></name></person-group> (<year>1964</year>)<article-title> Keys to the shore flies of Iowa (Diptera, Ephydridae).</article-title><source>Iowa State Journal of Science </source><volume>39</volume> (<issue>2</issue>): <fpage>103</fpage>-<lpage>126</lpage>.</mixed-citation></ref><ref id="B18"><mixed-citation xmlns:xlink="http://www.w3.org/1999/xlink" xlink:type="simple"><person-group><name name-style="western"><surname>Deonier</surname><given-names>DL</given-names></name></person-group> (<year>1965</year>)<article-title> Ecological observations on Iowa shore flies (Diptera, Ephydridae).</article-title><source>Iowa Academy of Science </source><volume>71</volume>: <fpage>496</fpage>-<lpage>510</lpage>.</mixed-citation></ref><ref id="B14"><mixed-citation xmlns:xlink="http://www.w3.org/1999/xlink" xlink:type="simple"><person-group><name name-style="western"><surname>Cresson</surname><given-names>ET Jr</given-names></name></person-group> (<year>1942</year>)<article-title> Synopses of North American Ephydridae (Diptera) I. The subfamily Psilopinae, with descriptions of new species.</article-title><source>Transactions of the American Entomological Society </source><volume>68</volume>: <fpage>101</fpage>-<lpage>128</lpage>.</mixed-citation></ref><ref id="B35"><mixed-citation xmlns:xlink="http://www.w3.org/1999/xlink" xlink:type="simple"><person-group><name name-style="western"><surname>Wirth</surname><given-names>WW</given-names></name></person-group> (<year>1965</year>)<source> Ephydridae. Pp. 734–759. In: Stone A, Sabrosky CW, Wirth WW, Foote RH, Coulson JR (Eds) A Catalog of the Diptera of America North of Mexico. Handbook 276, U.</source><publisher-name>S. Department of Agriculture, Washington</publisher-name>, <publisher-loc>D.C.</publisher-loc>, <lpage>1696</lpage> pp.</mixed-citation></ref><ref id="B6"><mixed-citation xmlns:xlink="http://www.w3.org/1999/xlink" xlink:type="simple"><person-group><name name-style="western"><surname>Cole</surname><given-names>FR (with the collaboration of E. T. Schlinger)</given-names></name></person-group> (<year>1969</year>)<source> The flies of western North America.</source><publisher-name>University of California Press</publisher-name>, <publisher-loc>Berkeley, Los Angeles, and London</publisher-loc>, <lpage>693</lpage>+xi pp.</mixed-citation></ref><ref id="B28"><mixed-citation xmlns:xlink="http://www.w3.org/1999/xlink" xlink:type="simple"><person-group><name name-style="western"><surname>Mathis</surname><given-names>WN</given-names></name><name name-style="western"><surname>Zatwarnicki</surname><given-names>T</given-names></name></person-group> (<year>1995</year>)<article-title> A world catalog of the shore flies (Diptera: Ephydridae).</article-title><source>Memoirs on Entomology, International</source><volume>4</volume>: <fpage>1</fpage>-<lpage>423</lpage>.</mixed-citation></ref><ref id="B1"><mixed-citation xmlns:xlink="http://www.w3.org/1999/xlink" xlink:type="simple"><person-group><name name-style="western"><surname>Becker</surname><given-names>Th</given-names></name></person-group> (<year>1896</year>)<article-title> Dipterologische Studien IV. Ephydridae.</article-title><source>Berliner Entomologische Zeitschrift </source><volume>41</volume> (<issue>2</issue>): <fpage>91</fpage>-<lpage>276</lpage>.</mixed-citation></ref><ref id="B2"><mixed-citation xmlns:xlink="http://www.w3.org/1999/xlink" xlink:type="simple"><person-group><name name-style="western"><surname>Becker</surname><given-names>Th</given-names></name></person-group> (<year>1902</year>)<article-title> Die Meigen’schen Typen der sogen. Muscidae acalypterae (Muscaria holometopa) in Paris und Wien.</article-title><source>Zeitschrift für systematische Hymenopterologie und Dipterologie</source><volume>2</volume>(<issue>5</issue>): <page-range>209–256, 289–349</page-range>.</mixed-citation></ref><ref id="B11"><mixed-citation xmlns:xlink="http://www.w3.org/1999/xlink" xlink:type="simple"><person-group><name name-style="western"><surname>Cresson</surname><given-names>ET Jr</given-names></name></person-group> (<year>1925</year>)<article-title> Studies in the dipterous family Ephydridae, excluding the North and South American faunas.</article-title><source>Transactions of the American Entomological Society </source><volume>51</volume>: <fpage>227</fpage>-<lpage>258</lpage>.</mixed-citation></ref></ref-list></tp:taxon-treatment>
