# Supplementary material for: A revision of the New World species of Gymnoclasiopa Hendel (Diptera, Ephydridae)
Source: Zookeys. 2012 Dec 5;(248):1–69. doi: 10.3897/zookeys.248.4106 (PMC3520135; doi:10.3897/zookeys.248.4106)
Supplement: XML Treatment for Gymnoclasiopa subnubila [file zookeys.248.4106-treatment11.xml]

<!DOCTYPE tp:taxon-treatment
  PUBLIC "-//TaxonX//DTD Taxonomic Treatment Publishing DTD v0 20100105//EN" "tax-treatment-NSO.dtd">
<tp:taxon-treatment xmlns:tp="http://www.plazi.org/taxpub"><tp:treatment-meta><mixed-citation publication-type="journal"><person-group><name><surname>Mathis</surname><given-names>Wayne N.</given-names></name><name><surname>Zatwarnicki</surname><given-names>Tadeusz</given-names></name></person-group><article-title>A revision of the New World species of 
                    <italic>Gymnoclasiopa</italic> Hendel (Diptera, Ephydridae)
                </article-title><source>Zookeys</source><day>5</day><month>12</month><year>2012</year><volume>2012</volume><issue>248</issue><fpage>1</fpage><lpage>69</lpage><pub-id pub-id-type="doi">10.3897/zookeys.248.4106</pub-id></mixed-citation></tp:treatment-meta><tp:nomenclature><tp:taxon-name>
                        <tp:taxon-name-part taxon-name-part-type="genus">Gymnoclasiopa</tp:taxon-name-part>
                        <tp:taxon-name-part taxon-name-part-type="species">subnubila</tp:taxon-name-part>
                    <object-id xmlns:xlink="http://www.w3.org/1999/xlink" xlink:type="simple">http://species-id.net/wiki/Gymnoclasiopa_subnubila</object-id>
								</tp:taxon-name><tp:taxon-authority>(Cresson)</tp:taxon-authority><xref ref-type="fig" rid="F20">Figs 49</xref><xref ref-type="fig" rid="F21">–52</xref><tp:nomenclature-citation-list><tp:nomenclature-citation><tp:taxon-name>Ditrichophora subnubila</tp:taxon-name><comment><xref ref-type="bibr" rid="B13">Cresson 1940</xref>: 6; <xref ref-type="bibr" rid="B14">1942</xref>: 120 [review]. <xref ref-type="bibr" rid="B35">Wirth 1965</xref>: 739 [Nearctic catalog]. <xref ref-type="bibr" rid="B6">Cole 1969</xref>: 398 [fauna, western North America].</comment></tp:nomenclature-citation><tp:nomenclature-citation><tp:taxon-name>Gymnoclasiopa subnubila</tp:taxon-name><comment>. <xref ref-type="bibr" rid="B28">Mathis and Zatwarnicki 1995</xref>: 178 [generic combination; world catalog].</comment></tp:nomenclature-citation></tp:nomenclature-citation-list></tp:nomenclature><tp:treatment-sec sec-type="Diagnosis"><title>Diagnosis.</title><p>This species is distinguished from congeners by the following combination of characters: Small to moderately small shore flies, body length 1.75–2.95 mm, head and thorax generally moderately to densely microtomentose, gray, abdomen thinly invested with microtomentum, subshiny to shiny black. <italic>Head</italic>: Frons densely microtomentose, mostly tannish gray to gray; fronto-orbits gray. Scape black, pedicel mostly grayish black to blackish gray; basal flagellomere blackish gray dorsoapically, yellowish to reddish basoventrally; arista bearing 5 dorsal rays. Face somewhat flat, although antennal grooves, especially ventral margins, somewhat conspicuously impressed; facial microtomentum distinctive, generally silvery yellow, shiny; genal moderately high, height greater than height of basal flagellomere, gena-to-eye ratio 0.15–0.17, whitish gray, contrasted with silvery yellow face. Maxillary palpus yellow to yellowish red. <italic>Thorax</italic>: Mesonotum tannish gray to brownish gray, moderately microtomentose, some areas somewhat subshiny; pleural areas gray, more densely microtomentose than mesonotum. Wing hyaline; costal vein ratio 0.44–0.56; M vein ratio 0.54–0.57; halter <!--PageBreak--><!--PageBreak-->stem yellowish to brown, knob yellowish white to yellow. Coxae gray; femora and tibia concolorous blackish gray to gray, apices yellowish; tarsi mostly yellow, apical tarsomeres darker, more grayish black. <italic>Abdomen</italic>: Basal tergites and medially gray to tannish gray, laterally and apical tergites shiny black, very sparsely microtomentose. Male terminalia (<xref ref-type="fig" rid="F20">Figs 49</xref><xref ref-type="fig" rid="F21">–52</xref>): Epandrium in posterior view (<xref ref-type="fig" rid="F20">Fig. 49</xref>) as a broadly formed, inverted U, somewhat rounded quadrate, with the base more narrowly formed, dorsal portion more thinly developed than lateral arms, lateral arms shallowly arched to nearly straight, curved medially subapically, enlarged ventrally, broadly rounded, setulae more clustered at ventral margin; cercus in posterior view (<xref ref-type="fig" rid="F20">Fig. 49</xref>) elongate,semilunate, lateral margins arched, medial margins nearly straight, nearly uniformly setulose but slightly more clustered at ventral margin; aedeagus in lateral view (<xref ref-type="fig" rid="F21">Fig. 52</xref>) slongate, narrowly slipper-like, nearly straight, base shallowly emarginate, tapered very slightly toward apex, long margins nearly parallel sided, apex moderately broadly rounded, in ventral view (<xref ref-type="fig" rid="F20">Fig. 50</xref>) expanded sub-basally with narrow, laterally flaring processes, thereafter very slightly expanded to apex, essentially parallel sided, apex broadly rounded; phallapodeme in lateral view (<xref ref-type="fig" rid="F20">Fig. 51</xref>) more or less irregularly triangular, extension toward hypandrium slightly more elongate than extension towards aedeagal base, in ventral view (<xref ref-type="fig" rid="F20">Fig. 50</xref>) T-shaped, apical crossbar moderately robust, length of each flared arm about half width of stem; ejaculatory apodeme in lateral view straight, base expanded, extended process digitiform, in ventral view almost bar-like with bump near midlength; postgonite in lateral view (<xref ref-type="fig" rid="F20">Fig. 51</xref>) irregularly bar-like, pointed basally, widest just before midlength, thereafter slightly tapered, apex robustly digitiform, bearing 3 setulae along posterior margin and 1 setula subapically along anterior margin, in ventral view (<xref ref-type="fig" rid="F20">Fig. 50</xref>) as an elongate triangle, wide basally, length of tapered sides about twice basal width, apex narrowly rounded, lateral margins shallowly emarginate, straight medially; pregonite in lateral view (<xref ref-type="fig" rid="F20">Fig. 51</xref>) clavate, pointed on portion toward hypandrium, rounded on opposite end, in ventral view (<xref ref-type="fig" rid="F20">Fig. 50</xref>) ovate with rounded pointed; hypandrium in ventral view (<xref ref-type="fig" rid="F20">Fig. 50</xref>) with anterior margin broadly rounded, thereafter posteriorly with lateral margin concave, posterior margin moderately deeply and widely U-shaped, in lateral view (<xref ref-type="fig" rid="F20">Fig. 51</xref>) narrowly elongate, shallowly sinuous.
                    </p></tp:treatment-sec><tp:treatment-sec sec-type="Type material"><title>Type material.</title><p>The holotype male of <italic><tp:taxon-name>Ditrichophora subnubila</tp:taxon-name></italic> Cresson is labeled “Ilwaco WASH July 1917 ALMelander/TYPE Ditrichophora SUBNUBILA E. T. Cresson, Jr. [red; species number and name handwritten].” The holotype is double mounted (minuten pin in a rectangular card), is in excellent condition (some cephalic setae missing or misoriented), and is deposited in the ANSP (6550).
                    </p></tp:treatment-sec><tp:treatment-sec sec-type="Type locality"><title>Type locality.</title><p>United States. Washington. Pacific: Ilwaco (<named-content xmlns:xlink="http://www.w3.org/1999/xlink" content-type="dwc:verbatimCoordinates" xlink:type="simple">46°18.5'N, 124°02.6'W</named-content>).
                    </p></tp:treatment-sec><tp:treatment-sec sec-type="Other specimens examined"><title>Other specimens examined.</title><p>Nearctic. CANADA. <italic>BRITISH COLUMBIA</italic>. Hope, Silver Lake (<named-content xmlns:xlink="http://www.w3.org/1999/xlink" content-type="dwc:verbatimCoordinates" xlink:type="simple">49°22'N, 121°29'W</named-content>), 2 Jul 1968, W. W. Wirth (1♂, 1♀; USNM). Pine Pass (37 km NE; highway 97; <named-content xmlns:xlink="http://www.w3.org/1999/xlink" content-type="dwc:verbatimCoordinates" xlink:type="simple">55°30'N, 122°40'W</named-content>), 25 Jun 1978, P. H. Arnaud, Jr. (5♂, 3♀; CAS).
                    </p><p><italic>NORTHWEST TERRITORIES</italic>. Good Hope, Mackenzie River (<named-content xmlns:xlink="http://www.w3.org/1999/xlink" content-type="dwc:verbatimCoordinates" xlink:type="simple">66°15'N, 128°38'W</named-content>), 23 Aug 1929, O. Bryant (1♀; USNM)<!--PageBreak-->.
                    </p><p><italic>YUKON TERRITORY</italic>. Aishihik River, Alaska Highway DC 996.8 (<named-content xmlns:xlink="http://www.w3.org/1999/xlink" content-type="dwc:verbatimCoordinates" xlink:type="simple">61°40.3'N, 137°28.3'W</named-content>), 7 Aug 1978, P. H. Arnaud, Jr. (25♂, 12♀; CAS). Clear Lake, Klondike Loop (<named-content xmlns:xlink="http://www.w3.org/1999/xlink" content-type="dwc:verbatimCoordinates" xlink:type="simple">63°47'N, 137°18'W</named-content>), 5 Jul 1978, P. H. Arnaud, Jr. (1♂; CAS).
                    </p><p>UNITED STATES. <italic>ALASKA. Anchorage</italic>: Mirror Lake (<named-content xmlns:xlink="http://www.w3.org/1999/xlink" content-type="dwc:verbatimCoordinates" xlink:type="simple">61°25.7'N, 149°24.9'W</named-content>), 29 Jun-5 Aug 2002, 2006, D. and W. N. Mathis (6♂, 1♀; USNM). <italic>Fairbanks North Star</italic>: Colorado Creek, Chena Hot Springs (<named-content xmlns:xlink="http://www.w3.org/1999/xlink" content-type="dwc:verbatimCoordinates" xlink:type="simple">65°03.2'N, 146°02.9'W</named-content>), 11 Jul 1978, P. H. Arnaud, Jr. (2♀; CAS); Creamer’s Field (<named-content xmlns:xlink="http://www.w3.org/1999/xlink" content-type="dwc:verbatimCoordinates" xlink:type="simple">64°51.7'N, 147°44.3'W</named-content>; 160 m), 3 Aug 2011, D. and W. N. Mathis (1♂, 1♀; USNM); Fairbanks, Lake Ballaine (<named-content xmlns:xlink="http://www.w3.org/1999/xlink" content-type="dwc:verbatimCoordinates" xlink:type="simple">64°52.2'N, 147°49.5'W</named-content>; 160 m), 2 Aug 2011, D. and W. N. Mathis (9♂; USNM); Fairbanks (32 km E: <named-content xmlns:xlink="http://www.w3.org/1999/xlink" content-type="dwc:verbatimCoordinates" xlink:type="simple">64°50'N, 147°24'W</named-content>), 28 Jul 1971, B. A. Foote (3♂, 3♀; CMNH, USNM); Steese Highway (milepost 10: <named-content xmlns:xlink="http://www.w3.org/1999/xlink" content-type="dwc:verbatimCoordinates" xlink:type="simple">64°56'N, 147°39'W</named-content>), 10 Jul 1952, C. P. Alexander (1♂; USNM). <italic>Kenai Peninsula</italic>: Arc Lake (3.2 km W Soldotna; <named-content xmlns:xlink="http://www.w3.org/1999/xlink" content-type="dwc:verbatimCoordinates" xlink:type="simple">60°27'N, 151°06.3'W</named-content>), 5 Jul 2006, D. and W. N. Mathis (1♀; USNM); Kenai Lake (<named-content xmlns:xlink="http://www.w3.org/1999/xlink" content-type="dwc:verbatimCoordinates" xlink:type="simple">60°20.5'N, 149°22.2'W</named-content>; Primrose Campground), 31 Jul 2003, D. and W. N. Mathis (3♂, 3♀; USNM); Kenai River, Jim’s Landing (<named-content xmlns:xlink="http://www.w3.org/1999/xlink" content-type="dwc:verbatimCoordinates" xlink:type="simple">60°28.9'N, 150°06.9'W</named-content>), 3 Aug 2002, D. and W. N. Mathis (3♂, 2♀; USNM); Moose Creek (<named-content xmlns:xlink="http://www.w3.org/1999/xlink" content-type="dwc:verbatimCoordinates" xlink:type="simple">60°30'N, 149°25'W</named-content>), 27 Jul 1978, P. H. Arnaul, Jr. (1♂; CAS); Skilak Lake (<named-content xmlns:xlink="http://www.w3.org/1999/xlink" content-type="dwc:verbatimCoordinates" xlink:type="simple">60°26.3'N, 150°19.4'W</named-content>), 3 Aug 2002, D. and W. N. Mathis (1♂, 2♀; USNM); Swanson River Road (<named-content xmlns:xlink="http://www.w3.org/1999/xlink" content-type="dwc:verbatimCoordinates" xlink:type="simple">60°42.8'N, 150°48.9'W</named-content>), 13 Aug 2012, D. and W. N. Mathis (1♂; USNM). <italic>Lake and Peninsula</italic>: Savonoski, Naknek Lake (<named-content xmlns:xlink="http://www.w3.org/1999/xlink" content-type="dwc:verbatimCoordinates" xlink:type="simple">58°32'N, 155°19'W</named-content>), 12-26 Jul 1919, 1932, A. Basinger (3♂, 3♀; USNM). <italic>Mat<!--PageBreak-->anuska-Susitna</italic>: Eklutna (Knik Arm; <named-content xmlns:xlink="http://www.w3.org/1999/xlink" content-type="dwc:verbatimCoordinates" xlink:type="simple">61°28.2'N, 149°21.4'W</named-content>), 7 Aug 2002, D. and W. N. Mathis (23♂, 2♀; USNM); Glennallen (96.5 km W Glennallen; <named-content xmlns:xlink="http://www.w3.org/1999/xlink" content-type="dwc:verbatimCoordinates" xlink:type="simple">61°55.6'N, 147°13.6'W</named-content>), 7 Aug 2012, D. and W. N. Mathis (2♂, 4♀; USNM); Honolulu Creek, George Parks Highway A-178 (<named-content xmlns:xlink="http://www.w3.org/1999/xlink" content-type="dwc:verbatimCoordinates" xlink:type="simple">63°03.4'N, 149°35.5'W</named-content>), 17 Jul 1978, P. H. Arnaud, Jr. (3♂, 1♀; CAS); Knik Lake, SW Wasilla (<named-content xmlns:xlink="http://www.w3.org/1999/xlink" content-type="dwc:verbatimCoordinates" xlink:type="simple">61°27.7'N, 149°43.9'W</named-content>), 18 Jul 1978, P. H. Arnaud, Jr. (1♀; CAS). Knik River (<named-content xmlns:xlink="http://www.w3.org/1999/xlink" content-type="dwc:verbatimCoordinates" xlink:type="simple">61°27.8'N, 148°51.6'W</named-content>), 5 Aug 2002, D. and W. N. Mathis (18♂, 6♀; USNM); Little Willow Creek (<named-content xmlns:xlink="http://www.w3.org/1999/xlink" content-type="dwc:verbatimCoordinates" xlink:type="simple">61°48.6'N, 150°05.8'W</named-content>; 50 m), 25 Jul 2011, D. and W. N. Mathis (1♂, 1♀; USNM); Lucile Lake (<named-content xmlns:xlink="http://www.w3.org/1999/xlink" content-type="dwc:verbatimCoordinates" xlink:type="simple">61°34.2'N, 149°28.6'W</named-content>; 100 m), 15 Aug 2012, D. and W. N. Mathis (1♂; USNM); Matanuska Flats (N Palmer; <named-content xmlns:xlink="http://www.w3.org/1999/xlink" content-type="dwc:verbatimCoordinates" xlink:type="simple">61°16'N, 150°16'W</named-content>), 17 Jul 1971, B. A. Foote (1♂; USNM); Palmer (Matanuska River; <named-content xmlns:xlink="http://www.w3.org/1999/xlink" content-type="dwc:verbatimCoordinates" xlink:type="simple">61°36.5'N, 149°04.1'W</named-content>), 16 Aug 2012, D. and W. N. Mathis (11♂, 3♀; USNM); Sheep Creek (<named-content xmlns:xlink="http://www.w3.org/1999/xlink" content-type="dwc:verbatimCoordinates" xlink:type="simple">61°58.3'N, 150°05'W</named-content>; 55 m), 10 Aug 2011, D. and W.N. Mathis (5♂, 1♀; USNM); Talkeetna (<named-content xmlns:xlink="http://www.w3.org/1999/xlink" content-type="dwc:verbatimCoordinates" xlink:type="simple">62°18.9'N, 150°06.3'W</named-content>), 4-10 Aug 2003, 2011, D. and W. N. Mathis (13♂, 1♀; USNM); Willow Creek (<named-content xmlns:xlink="http://www.w3.org/1999/xlink" content-type="dwc:verbatimCoordinates" xlink:type="simple">61°46.1'N, 150°04.2'W</named-content>; 50 m), 10-26 Jul 2006, 2011, D. and W. N. Mathis (3♂, 1♀; USNM). <italic>Nome (Census Area)</italic>: Pilgrim Hot Springs (<named-content xmlns:xlink="http://www.w3.org/1999/xlink" content-type="dwc:verbatimCoordinates" xlink:type="simple">65°05.6'N, 164°55.6'W</named-content>), 3 Aug 2012, D. and W. N. Mathis (1♂, 1♀; USNM); Snake River (11 km NW Nome; <named-content xmlns:xlink="http://www.w3.org/1999/xlink" content-type="dwc:verbatimCoordinates" xlink:type="simple">64°33.9'N, 165°30.6'W</named-content>), 2 Aug 2012, D. and W. N. Mathis (1♀; USNM). <italic>Southeast Fairbanks Census Area</italic>: Delta Junction (8 km S; <named-content xmlns:xlink="http://www.w3.org/1999/xlink" content-type="dwc:verbatimCoordinates" xlink:type="simple">63°51.5'N, 145°44.6'W</named-content>), 11 Aug 2003, D. and W. N. Mathis (1♂; USNM); Dry Creek Campground, Glenn Highway A-192 (<named-content xmlns:xlink="http://www.w3.org/1999/xlink" content-type="dwc:verbatimCoordinates" xlink:type="simple">63°39.2'N, 144°21.8'W</named-content>), 3 Aug 1978, P. H. Arnaud, Jr. (1♀; CAS); Gardiner Creek Camp, Alaska Highway DC 1253 (<named-content xmlns:xlink="http://www.w3.org/1999/xlink" content-type="dwc:verbatimCoordinates" xlink:type="simple">62°51.5'N, 141°28'W</named-content>), 5 Aug 1978, P. H. Arnaud, Jr. (13♂, 6♀; CAS); Gerstle River, Alaska Highway DC 1393 (<named-content xmlns:xlink="http://www.w3.org/1999/xlink" content-type="dwc:verbatimCoordinates" xlink:type="simple">64°03.4'N, 145°08.1'W</named-content>), 9 Jul 1978, P. H. Arnaud, Jr. (1♂; CAS); Walker Fork Campground, Richardson Highway (<named-content xmlns:xlink="http://www.w3.org/1999/xlink" content-type="dwc:verbatimCoordinates" xlink:type="simple">64°04.6'N, 141°37.4'W</named-content>), 31 Jul 1978, P. H. Arnaud, Jr. (2♂; CAS). <italic>Valdez-Cordova (Census Area)</italic>: Chitina (<named-content xmlns:xlink="http://www.w3.org/1999/xlink" content-type="dwc:verbatimCoordinates" xlink:type="simple">61°30.9'N, 144°26.2'W</named-content>), 18 Jun 1953, W. C. Frohne (1♂, 2♀; WSU); Gulkana River (19.3 km N Glennallen; <named-content xmlns:xlink="http://www.w3.org/1999/xlink" content-type="dwc:verbatimCoordinates" xlink:type="simple">62°16.1'N, 145°23.1'W</named-content>), 6 Aug 2012, D. and W. N. Mathis (15♂, 6♀; USNM); Klutina River (mile 101; <named-content xmlns:xlink="http://www.w3.org/1999/xlink" content-type="dwc:verbatimCoordinates" xlink:type="simple">61°57.2'N, 145°19.3'W</named-content>; 315 m), 7 Aug 2012, D. and W. N. Mathis (5♂, 4♀; USNM); Lower Tonsina Valley (<named-content xmlns:xlink="http://www.w3.org/1999/xlink" content-type="dwc:verbatimCoordinates" xlink:type="simple">61°39.3'N, 144°39.5'W</named-content>), 19 Aug 1953, W. C. Frohne (1♀; WSU); Tolsona Creek State Campground, Glenn Highway, A 173 (<named-content xmlns:xlink="http://www.w3.org/1999/xlink" content-type="dwc:verbatimCoordinates" xlink:type="simple">62°03.9'N, 145°59.8'W</named-content>), 31 Jul 1978, P. H. Arnaud, Jr. (2♂, 1♀; CAS); Valdez (4.8 km N; <named-content xmlns:xlink="http://www.w3.org/1999/xlink" content-type="dwc:verbatimCoordinates" xlink:type="simple">61°05.8'N, 146°14.6'W</named-content>), 8 Jul 2006, D. and W. N. Mathis (1♀; USNM). <italic>Yukon-Koyukuk (Census Area)</italic>: Kanuti National Wildlife Refuge, Jim River (<named-content xmlns:xlink="http://www.w3.org/1999/xlink" content-type="dwc:verbatimCoordinates" xlink:type="simple">66°45.4'N, 151°21.1'W</named-content>; Malaise trap), 4-6 Aug 2006 (3♂, 3♀; UAF); Kanuti National Wildlife Refuge, Jim River (<named-content xmlns:xlink="http://www.w3.org/1999/xlink" content-type="dwc:verbatimCoordinates" xlink:type="simple">66°39'N, 151°30.4'W</named-content>; Malaise trap), 11 Aug 2006, L. Saperstein (1♂, 3♀; UAF); Nenana River, George Park Highway A-222 (<named-content xmlns:xlink="http://www.w3.org/1999/xlink" content-type="dwc:verbatimCoordinates" xlink:type="simple">64°33.9'N, 149°06.3'W</named-content>), 17 Jul 1978, P. H. Arnaud, Jr. (4♂, 1♀; CAS); Yukon River at Dalton Highway (<named-content xmlns:xlink="http://www.w3.org/1999/xlink" content-type="dwc:verbatimCoordinates" xlink:type="simple">65°52.8'N, 149°43.2'W</named-content>; 110 m), 4 Aug 2011, D. and W. N. Mathis (4♂; USNM).
                    </p><p><italic>OREGON. Josephine</italic>: Illinois River, W Fork (3 km S Cave Junction; <named-content xmlns:xlink="http://www.w3.org/1999/xlink" content-type="dwc:verbatimCoordinates" xlink:type="simple">42°09.6'N, 123°39.5'W</named-content>), 20 Jun 1974, P. H. Arnaud, Jr. (1♂; CAS).
                    </p></tp:treatment-sec><tp:treatment-sec sec-type="Distribution"><title>Distribution</title><p>(<xref ref-type="fig" rid="F21">Fig. 52</xref>). <italic>Nearctic</italic>: Canada (British Columbia, Northwest Territories, Quebec, Yukon Territory), United States (Alaska, Oregon, Washington). <!--PageBreak-->
                    </p></tp:treatment-sec><tp:treatment-sec sec-type="Remarks"><title>Remarks.</title><p>This species is very similar and is probably closely related to the <italic><tp:taxon-name>Gymnoclasiopa cinerella</tp:taxon-name></italic> (Stenhammar) in the Old World but is distinguished from that species by the shape of structures of the male terminalia (see figures). From Nearctic congeners, this species is distinguished by the yellowish to slightly reddish maxillary palpi and the black scape and pedicel.
                    </p><fig id="F21" position="float" orientation="portrait"><label>Figure 52.</label><caption><p>Distribution map of <italic><tp:taxon-name>Gymnoclasiopa subnubila</tp:taxon-name></italic> (Cresson).</p></caption><graphic xmlns:xlink="http://www.w3.org/1999/xlink" xlink:href="ZooKeys-248-001-g021.jpg" position="float" orientation="portrait" xlink:type="simple"/></fig></tp:treatment-sec><tp:treatment-sec><!--Section generated to contain objects referenced in tp:taxon-treatment.--><fig id="F20" position="float" orientation="portrait"><label>Figures 49–51.</label><caption><p><italic><tp:taxon-name>Gymnoclasiopa subnubila</tp:taxon-name></italic> (Cresson) (Canada. British Columbia. Hope, Silver Lake). <bold>49</bold> epandrium and cerci, posterior view <bold>50</bold> internal structures of male terminalia (aedeagus [shaded], phallapodeme, gonite, hypandrium), ventral view <bold>51</bold> same, lateral view. Scale bar = 0.1 mm.</p></caption><graphic xmlns:xlink="http://www.w3.org/1999/xlink" xlink:href="ZooKeys-248-001-g020.jpg" position="float" orientation="portrait" xlink:type="simple"/></fig></tp:treatment-sec><ref-list><ref id="B13"><mixed-citation xmlns:xlink="http://www.w3.org/1999/xlink" xlink:type="simple"><person-group><name name-style="western"><surname>Cresson</surname><given-names>ET Jr</given-names></name></person-group> (<year>1940</year>)<article-title> Descriptions of new genera and species of the dipterous family Ephydridae. Paper XII. Notulae Naturae.</article-title><source>The Academy of Natural Sciences of Philadelphia </source><volume>38</volume>: <fpage>1</fpage>-<lpage>10</lpage>.</mixed-citation></ref><ref id="B14"><mixed-citation xmlns:xlink="http://www.w3.org/1999/xlink" xlink:type="simple"><person-group><name name-style="western"><surname>Cresson</surname><given-names>ET Jr</given-names></name></person-group> (<year>1942</year>)<article-title> Synopses of North American Ephydridae (Diptera) I. The subfamily Psilopinae, with descriptions of new species.</article-title><source>Transactions of the American Entomological Society </source><volume>68</volume>: <fpage>101</fpage>-<lpage>128</lpage>.</mixed-citation></ref><ref id="B35"><mixed-citation xmlns:xlink="http://www.w3.org/1999/xlink" xlink:type="simple"><person-group><name name-style="western"><surname>Wirth</surname><given-names>WW</given-names></name></person-group> (<year>1965</year>)<source> Ephydridae. Pp. 734–759. In: Stone A, Sabrosky CW, Wirth WW, Foote RH, Coulson JR (Eds) A Catalog of the Diptera of America North of Mexico. Handbook 276, U.</source><publisher-name>S. Department of Agriculture, Washington</publisher-name>, <publisher-loc>D.C.</publisher-loc>, <lpage>1696</lpage> pp.</mixed-citation></ref><ref id="B6"><mixed-citation xmlns:xlink="http://www.w3.org/1999/xlink" xlink:type="simple"><person-group><name name-style="western"><surname>Cole</surname><given-names>FR (with the collaboration of E. T. Schlinger)</given-names></name></person-group> (<year>1969</year>)<source> The flies of western North America.</source><publisher-name>University of California Press</publisher-name>, <publisher-loc>Berkeley, Los Angeles, and London</publisher-loc>, <lpage>693</lpage>+xi pp.</mixed-citation></ref><ref id="B28"><mixed-citation xmlns:xlink="http://www.w3.org/1999/xlink" xlink:type="simple"><person-group><name name-style="western"><surname>Mathis</surname><given-names>WN</given-names></name><name name-style="western"><surname>Zatwarnicki</surname><given-names>T</given-names></name></person-group> (<year>1995</year>)<article-title> A world catalog of the shore flies (Diptera: Ephydridae).</article-title><source>Memoirs on Entomology, International</source><volume>4</volume>: <fpage>1</fpage>-<lpage>423</lpage>.</mixed-citation></ref></ref-list></tp:taxon-treatment>
