# Supplementary material for: A revision of the New World species of Gymnoclasiopa Hendel (Diptera, Ephydridae)
Source: Zookeys. 2012 Dec 5;(248):1–69. doi: 10.3897/zookeys.248.4106 (PMC3520135; doi:10.3897/zookeys.248.4106)
Supplement: XML Treatment for Gymnoclasiopa tacoma [file zookeys.248.4106-treatment12.xml]

<!DOCTYPE tp:taxon-treatment
  PUBLIC "-//TaxonX//DTD Taxonomic Treatment Publishing DTD v0 20100105//EN" "tax-treatment-NSO.dtd">
<tp:taxon-treatment xmlns:tp="http://www.plazi.org/taxpub"><tp:treatment-meta><mixed-citation publication-type="journal"><person-group><name><surname>Mathis</surname><given-names>Wayne N.</given-names></name><name><surname>Zatwarnicki</surname><given-names>Tadeusz</given-names></name></person-group><article-title>A revision of the New World species of 
                    <italic>Gymnoclasiopa</italic> Hendel (Diptera, Ephydridae)
                </article-title><source>Zookeys</source><day>5</day><month>12</month><year>2012</year><volume>2012</volume><issue>248</issue><fpage>1</fpage><lpage>69</lpage><pub-id pub-id-type="doi">10.3897/zookeys.248.4106</pub-id></mixed-citation></tp:treatment-meta><tp:nomenclature><tp:taxon-name>
                        <tp:taxon-name-part taxon-name-part-type="genus">Gymnoclasiopa</tp:taxon-name-part>
                        <tp:taxon-name-part taxon-name-part-type="species">tacoma</tp:taxon-name-part>
                    <object-id xmlns:xlink="http://www.w3.org/1999/xlink" xlink:type="simple">http://species-id.net/wiki/Gymnoclasiopa_tacoma</object-id>
								</tp:taxon-name><tp:taxon-authority>(Cresson)</tp:taxon-authority><xref ref-type="fig" rid="F22">Figs 53</xref><xref ref-type="fig" rid="F23">–56</xref><tp:nomenclature-citation-list><tp:nomenclature-citation><tp:taxon-name>Ditrichophora tacoma</tp:taxon-name><comment><xref ref-type="bibr" rid="B10">Cresson 1924</xref>: 160; <xref ref-type="bibr" rid="B14">1942</xref>: 119 [review]. <xref ref-type="bibr" rid="B33">Strickland 1946</xref>: 167 [list Alberta]. <xref ref-type="bibr" rid="B35">Wirth 1965</xref>: 739 [Nearctic catalog]. <xref ref-type="bibr" rid="B6">Cole 1969</xref>: 398 [fauna, western North America].</comment></tp:nomenclature-citation><tp:nomenclature-citation><tp:taxon-name>Gymnoclasiopa tacoma</tp:taxon-name><comment>. <xref ref-type="bibr" rid="B28">Mathis and Zatwarnicki 1995</xref>: 178 [generic combination; world catalog].</comment></tp:nomenclature-citation></tp:nomenclature-citation-list></tp:nomenclature><tp:treatment-sec sec-type="Diagnosis"><title>Diagnosis.</title><p>This species is distinguished from congeners by the following combination of characters: Small to moderately small shore flies, body length 1.95–2.85 mm; generally black dorsally with moderately to sparse microtomentum . <italic>Head</italic>: Frons grayish black, moderately to sparsely microtomentose, subshiny. Scape black; pedicel black basally, apicoventrally yellow; basal flagellomere slightly darkened dorsally, otherwise yellow to reddish yellow, sometimes wholly so; arista bearing 5 dorsal rays. Facial microtomentum generally yellow to slightly brownish yellow; parafacial and gena grayish microtomentose, contrasted with gold-yellow color of face; gena moderately high, gena-to-eye ratio 0.13–0.18. Maxillary palpus yellow to red. <italic>Thorax</italic>: Mesonotum slightly grayish black to black, sparsely microtomentose, subshiny to shiny; pleural area largely like mesonotum, sometimes more grayish to tannish black. Wing hyaline; costal vein ratio 0.37–0.45; M vein ratio 0.55–0.60. Coxae, femora, and tibia grayish black to black; tarsi yellow, apical tarsomeres becoming darker, brownish yellow. <italic>Abdomen</italic>: Tergites Partially subshiny to mostly shiny black, very sparsely microtomentose. Male terminalia (<xref ref-type="fig" rid="F22">Figs 53–55</xref>): Epandrium in posterior view (<xref ref-type="fig" rid="F22">Fig. 54</xref>) as a broadly formed, inverted U with the base more narrowly formed, dorsal portion more thinly developed than lateral arms, lateral arms shallowly arched, enlarged ventrally, broadly rounded, setulae more clustered at ventral margin; cercus in posterior view (<xref ref-type="fig" rid="F22">Fig. 53</xref>) elongate,semilunate, lateral margins arched, medial margins irregularly straight, setulae more clustered at ventral margin; aedeagus in lateral view (<xref ref-type="fig" rid="F22">Fig. 55</xref>) slipper-like, base shallowly emarginate, tapered very gradually toward apex, apical half nearly parallel sided, apex moderately broadly rounded, in ventral view (<xref ref-type="fig" rid="F22">Fig. 54</xref>) expanded laterally from narrow base on basal 1/3, thereafter to apex almost parallel sided, slightly tapered, apical margin shallowly incised medially, bilobed; phallapodeme in lateral view (<xref ref-type="fig" rid="F22">Fig. 55</xref>) more or less irregularly triangular, extension toward hypandrium more elongate than angle towards aedeagal base, in ventral view (<xref ref-type="fig" rid="F22">Fig. 54</xref>) I-shaped, apical crossbar robust, wider than basal crossbar, <!--PageBreak--><!--PageBreak-->apical margin very shallowly emarginate; ejaculatory apodeme in lateral view shallowly comma-shaped, in ventral view L-shaped; postgonite in lateral view (<xref ref-type="fig" rid="F22">Fig. 55</xref>) bar-like, only slightly tapered from base to apex, bearing 2-3 setulae along posterior margin and 1 setula subapically along anterior margin, in ventral view (<xref ref-type="fig" rid="F22">Fig. 54</xref>) as an elongate triangle, wide basally, tapered to narrowly rounded apex, lateral margins shallowly emarginate laterally, arched medially; pregonite in lateral view (<xref ref-type="fig" rid="F22">Fig. 55</xref>) moderately elongate, straight, expanded slightly aedeagal base, in ventral view (<xref ref-type="fig" rid="F22">Fig. 54</xref>) lunate with apices pointed; hypandrium in ventral view (<xref ref-type="fig" rid="F22">Fig. 54</xref>) robustly V-shaped, lateral margins shallowly curved, anterior margin rounded, posterior margin emarginate, widely V-shaped, in lateral view (<xref ref-type="fig" rid="F22">Fig. 55</xref>) narrowly elongate, shallowly curved.
                    </p><p><bold>Type material.</bold> The neotype male of <italic><tp:taxon-name>Ditrichophora tacoma</tp:taxon-name></italic> Cresson, here designated, is labeled “WASH[INGTON].PierceCo. 3 mi. W.S.W. DuPont [<named-content xmlns:xlink="http://www.w3.org/1999/xlink" content-type="dwc:verbatimCoordinates" xlink:type="simple">47°05.6'N, 122°40'W</named-content>], 9 Jun [handwritten] 1971[,] Wayne N. Mathis/NEOTYPE ♂ <italic><tp:taxon-name>Ditrichophora tacoma</tp:taxon-name></italic> Cresson, designated by Mathis &amp; Zatwarnicki 2012 - USNM [red].” The neotype is double mounted (glued to a paper triangle), is in excellent condition, and is deposited in the USNM. There are also 46 specimens (24♂, 22♀; USNM) from the type locality, some with varying dates of collection (13 Apr-9 Jun 1971). DuPont is near the original type locality (Tacoma).
                    </p><p>When <xref ref-type="bibr" rid="B10">Cresson (1924)</xref> described this species, he noted that the holotype was deposited in the collection of the University of Washington (Seattle). We were unsuccessful in locating this holotype at the Burke Museum, University of Washington (Rodney L. Crawford) or at other collections in the Northwest or where Cresson worked: Oregon State University (Christopher J. Marshall), Washington State University (Richard S. Zack), Academy of Natural Sciences of Philadelphia (Jon K. Gelhaus, Jason D. Weintraub). We are thus designating a neotype for this species, especially given the likelihood of a junior synonym (in the Old World) and the need for a primary type to stabilize the nomenclature of this species.
                    </p></tp:treatment-sec><tp:treatment-sec sec-type="Type locality"><title>Type locality.</title><p>United States. Washington. Pierce: DuPont (4.8 km WSW; <named-content xmlns:xlink="http://www.w3.org/1999/xlink" content-type="dwc:verbatimCoordinates" xlink:type="simple">47°05.6'N, 122°40'W</named-content>).
                    </p></tp:treatment-sec><tp:treatment-sec sec-type="Other specimens examined"><title>Other specimens examined.</title><p>Nearctic. CANADA. <italic>ALBERTA</italic>. Edmonton (<named-content xmlns:xlink="http://www.w3.org/1999/xlink" content-type="dwc:verbatimCoordinates" xlink:type="simple">53°32.1'N, 113°29.4'W</named-content>), 29 Apr 1924, O. Bryant (1♂; USNM).
                    </p><p><italic>BRITISH COLUMBIA</italic>. Spences Bridge (<named-content xmlns:xlink="http://www.w3.org/1999/xlink" content-type="dwc:verbatimCoordinates" xlink:type="simple">50°25'N, 121°21'W</named-content>), 29 Aug 1951, A. H. Sturtevant (1♀; USNM). Vanderhoof (ca. 27.4 km E, Route 16; <named-content xmlns:xlink="http://www.w3.org/1999/xlink" content-type="dwc:verbatimCoordinates" xlink:type="simple">53°53'N, 123°26'W</named-content>; ditch), 7 Jun 1983, R. S. and V. L. Zack (1♂, 1♀; WSU).
                    </p><p><italic>ONTARIO</italic>. Ottawa (<named-content xmlns:xlink="http://www.w3.org/1999/xlink" content-type="dwc:verbatimCoordinates" xlink:type="simple">45°23.5'N, 75°38'W</named-content>), 26 Apr 1922, C. H. Curran (1♀; ANSP).
                    </p><p><italic>QUEBEC</italic>. Hull (<named-content xmlns:xlink="http://www.w3.org/1999/xlink" content-type="dwc:verbatimCoordinates" xlink:type="simple">45°25.8'N, 75°42.8'W</named-content>), 4 Jun 1923, C. H. Curran (2♂, 1♀; ANSP); Sainte-Anne-de-la-Pérade (<named-content xmlns:xlink="http://www.w3.org/1999/xlink" content-type="dwc:verbatimCoordinates" xlink:type="simple">46°35'N, 72°12'W</named-content>), A. L. Melander (1♀; USNM).
                    </p><p>UNITED STATES. <italic>ALASKA. Anchorage</italic>: Mirror Lake (<named-content xmlns:xlink="http://www.w3.org/1999/xlink" content-type="dwc:verbatimCoordinates" xlink:type="simple">61°25.7'N, 149°24.9'W</named-content>), 5 Aug 2002, D. and W. N. Mathis (2♀; USNM). <italic>Fairbanks North Star</italic>: Chena Lake Recreation Area (<named-content xmlns:xlink="http://www.w3.org/1999/xlink" content-type="dwc:verbatimCoordinates" xlink:type="simple">64°47.6'N, 147°11.4'W</named-content>), 10 Aug 2003, D. and W. N. Mathis (1♂, 2♀; USNM); Fairbanks (<named-content xmlns:xlink="http://www.w3.org/1999/xlink" content-type="dwc:verbatimCoordinates" xlink:type="simple">64°50.3'N, 147°43'W</named-content>), 1 Jul 1921, J. M. Aldrich (4♀; ANSP, USNM); Fairbanks, Creamer’s Field (<named-content xmlns:xlink="http://www.w3.org/1999/xlink" content-type="dwc:verbatimCoordinates" xlink:type="simple">64°51.7'N, 147°44.3'W</named-content>; 160 m), 3 Aug 2011, D. and W. N. Mathis (1♂; USNM). <italic>Juneau</italic>: Eagle Creek (<named-content xmlns:xlink="http://www.w3.org/1999/xlink" content-type="dwc:verbatimCoordinates" xlink:type="simple">58°31.6'N, 134°49'W</named-content>), 2<!--PageBreak-->1 Jul 2011, D. and W. N. Mathis (1♂; USNM). <italic>Kenai Peninsula</italic>: Homer (<named-content xmlns:xlink="http://www.w3.org/1999/xlink" content-type="dwc:verbatimCoordinates" xlink:type="simple">59°38.8'N, 151°31.5'W</named-content>), 2 Aug 2002, D. and W. N. Mathis (1♀; USNM); Kasilof (11 km S; <named-content xmlns:xlink="http://www.w3.org/1999/xlink" content-type="dwc:verbatimCoordinates" xlink:type="simple">60°14.8'N, 151°21.9'W</named-content>), 2 Aug 2003, D. and W. N. Mathis (1♂; USNM); Kenai River, Jim’s Landing (<named-content xmlns:xlink="http://www.w3.org/1999/xlink" content-type="dwc:verbatimCoordinates" xlink:type="simple">60°28.9'N, 150°06.9'W</named-content>), 3 Aug 2002, D. and W. N. Mathis (2♂, 1♀; USNM); Ninilchik (<named-content xmlns:xlink="http://www.w3.org/1999/xlink" content-type="dwc:verbatimCoordinates" xlink:type="simple">60°03'N, 151°40.2'W</named-content>; beach), 2 Jul 2006, D. and W. N. Mathis (1♂, 3♀; USNM); Rainbow Lake (<named-content xmlns:xlink="http://www.w3.org/1999/xlink" content-type="dwc:verbatimCoordinates" xlink:type="simple">60°43.1'N, 150°49.1'W</named-content>), 13 Aug 2012, D. and W. N. Mathis (1♀; USNM); Skilak Lake (<named-content xmlns:xlink="http://www.w3.org/1999/xlink" content-type="dwc:verbatimCoordinates" xlink:type="simple">60°26.3'N, 150°19.4'W</named-content>), 3 Aug 2002, D. and W. N. Mathis (10♂, 2♀; USNM); Soldotna (6.5 km E; <named-content xmlns:xlink="http://www.w3.org/1999/xlink" content-type="dwc:verbatimCoordinates" xlink:type="simple">60°30.5'N, 150°55.6'W</named-content>), 1 Aug 2003, D. and W. N. Mathis (2♂, 1♀; USNM); Swanson River Landing (<named-content xmlns:xlink="http://www.w3.org/1999/xlink" content-type="dwc:verbatimCoordinates" xlink:type="simple">60°44.7'N, 150°48'W</named-content>), 13 Aug 2012, D. and W. N. Mathis (8♂, 10♀; USNM). <italic>Peninsula</italic>: Savonoski, Naknek Lake (<named-content xmlns:xlink="http://www.w3.org/1999/xlink" content-type="dwc:verbatimCoordinates" xlink:type="simple">58°30.9'N, 155°31.8'W</named-content>), 9-20 Jul 1919, A. J. Basinger (4♂, 3♀; USNM). <italic>Matanuska-Susitna</italic>: Eklutna (Knik Arm; <named-content xmlns:xlink="http://www.w3.org/1999/xlink" content-type="dwc:verbatimCoordinates" xlink:type="simple">61°28.2'N, 149°21.4'W</named-content>), 7 Aug 2002, D. and W. N. Mathis (3♂; USNM); Knik River (<named-content xmlns:xlink="http://www.w3.org/1999/xlink" content-type="dwc:verbatimCoordinates" xlink:type="simple">61°27.8'N, 148°51.6'W</named-content>), 5 Aug 2002, D. and W. N. Mathis (4♂; USNM); Little Willow Creek (<named-content xmlns:xlink="http://www.w3.org/1999/xlink" content-type="dwc:verbatimCoordinates" xlink:type="simple">61°48.6'N, 150°05.8'W</named-content>; 50 m), 25 Jul 2011, D. and W. N. Mathis (1♂; USNM); Lucile Lake (<named-content xmlns:xlink="http://www.w3.org/1999/xlink" content-type="dwc:verbatimCoordinates" xlink:type="simple">61°34.2'N, 149°28.6'W</named-content>; 100 m), 15 Aug 2012, D. and W. N. Mathis (1♂, 1♀; USNM); Matanuska (<named-content xmlns:xlink="http://www.w3.org/1999/xlink" content-type="dwc:verbatimCoordinates" xlink:type="simple">61°32.5'N, 149°13.8'W</named-content>; rotary trap), 28 Apr-21 May 1944, 1945, J. C. Chamberlin (1♂, 4♀; USNM); Palmer (Knik River; <named-content xmlns:xlink="http://www.w3.org/1999/xlink" content-type="dwc:verbatimCoordinates" xlink:type="simple">61°31.2'N, 148°59.4'W</named-content>), 6 Aug 2002, D. and W. N. Mathis (2♂; USNM); Pittman (<named-content xmlns:xlink="http://www.w3.org/1999/xlink" content-type="dwc:verbatimCoordinates" xlink:type="simple">61°35.5'N, 149°37.9'W</named-content>), 14 Aug 2012, D. and W. N. Mathis (2♂; USNM); Sheep Creek (<named-content xmlns:xlink="http://www.w3.org/1999/xlink" content-type="dwc:verbatimCoordinates" xlink:type="simple">61°58.3'N, 150°05'W</named-content>; 55 m), 10 Aug 2011, D. and W.N. Mathis (2♂, 2♀; USNM); Talkeetna (Susitna River; <named-content xmlns:xlink="http://www.w3.org/1999/xlink" content-type="dwc:verbatimCoordinates" xlink:type="simple">61°19.4'N, 150°07.2'W</named-content>; <!--PageBreak-->120 m), 10 Aug 2011, D. and W.N. Mathis (♂, ♀; USNM); Willow Creek (<named-content xmlns:xlink="http://www.w3.org/1999/xlink" content-type="dwc:verbatimCoordinates" xlink:type="simple">61°46.1'N, 150°04.2'W</named-content>; 50 m), 10 Jul-17 Aug 2006, 2011, 2012, D. and W. N. Mathis (22♂, 3♀; USNM). <italic>Valdez-Cordova (Census Area)</italic>: Chitina (<named-content xmlns:xlink="http://www.w3.org/1999/xlink" content-type="dwc:verbatimCoordinates" xlink:type="simple">61°30.9'N, 144°26.2'W</named-content>), 18 Jun 1953, W. C. Frohne (1♀; WSU); Gulkana River (19.3 km N Glennallen; <named-content xmlns:xlink="http://www.w3.org/1999/xlink" content-type="dwc:verbatimCoordinates" xlink:type="simple">62°16.1'N, 145°23.1'W</named-content>), 9 Jul-7 Aug 2006, 2011, 2012, D. and W. N. Mathis (22♂, 17♀; USNM); Klutina River (mile 101; <named-content xmlns:xlink="http://www.w3.org/1999/xlink" content-type="dwc:verbatimCoordinates" xlink:type="simple">61°57.2'N, 145°19.3'W</named-content>; 315 m), 7 Aug 2012, D. and W. N. Mathis (3♂, 2♀; USNM). <italic>Yukon-Koyukuk (Census Area)</italic>: Yukon River at Dalton Highway (<named-content xmlns:xlink="http://www.w3.org/1999/xlink" content-type="dwc:verbatimCoordinates" xlink:type="simple">65°52.8'N, 149°43.2'W</named-content>; 110 m), 4 Aug 2011, D. and W. N. Mathis (1♂; USNM).
                    </p><p><italic>COLORADO. Gunnison</italic>: Rocky Mountain Biological Laboratory (<named-content xmlns:xlink="http://www.w3.org/1999/xlink" content-type="dwc:verbatimCoordinates" xlink:type="simple">38°57.5'N, 106°59.4'W</named-content>; 2900 m), 26 Aug 1961, D. L. Deonier (1♂, 4♀; USNM). <italic>Rio Grande</italic>: South Fork (<named-content xmlns:xlink="http://www.w3.org/1999/xlink" content-type="dwc:verbatimCoordinates" xlink:type="simple">37°40.2'N, 106°38.4'W</named-content>; 2440 m), 20 Jun 1972, W. W. Wirth (2♂; USNM).
                    </p><p><italic>IDAHO. Latah</italic>: near Big Meadow Creek Recreation Area (11.25 km N Troy; <named-content xmlns:xlink="http://www.w3.org/1999/xlink" content-type="dwc:verbatimCoordinates" xlink:type="simple">46°51'N, 116°44.7'W</named-content>; 915 m; Malaise trap and sweeping), 13-31 Jul 1979, W. J. Turner (3♂, 2♀; WSU); Helmer (5 km S; <named-content xmlns:xlink="http://www.w3.org/1999/xlink" content-type="dwc:verbatimCoordinates" xlink:type="simple">46°46.9'N, 116°28.2'W</named-content>), 22 May 1971, W. J. Turner (1♂; USNM); Little Sand Creek, near Bonami Creek (25.75 km E Potlach; <named-content xmlns:xlink="http://www.w3.org/1999/xlink" content-type="dwc:verbatimCoordinates" xlink:type="simple">46°54.9'N, 116°37.5'W</named-content>; 884 m), 5 Aug 1979, W. Turner (1♀; WSU).
                    </p><p><italic>MICHIGAN. Presque Isle</italic>: (<named-content xmlns:xlink="http://www.w3.org/1999/xlink" content-type="dwc:verbatimCoordinates" xlink:type="simple">45°21.1'N, 83°29.3'W</named-content>), 2 Jun 1951, R. R. Dreisbach (1♂; USNM).
                    </p><p><italic>OREGON. Benton</italic>: Corvallis (1.6 km SE, Willamette River; <named-content xmlns:xlink="http://www.w3.org/1999/xlink" content-type="dwc:verbatimCoordinates" xlink:type="simple">44°31.7'N, 123°15.2'W</named-content>), 4 Apr 1972, W. N. Mathis (1♀; USNM); Mary’s Peak (<named-content xmlns:xlink="http://www.w3.org/1999/xlink" content-type="dwc:verbatimCoordinates" xlink:type="simple">44°30.3'N, 123°33.1'W</named-content>), 1 Aug 1975, W. N. Mathis (2♀; USNM).
                    </p><p><italic>WASHINGTON. Ferry</italic>: Colville National Forest, Republic (29 km E; <named-content xmlns:xlink="http://www.w3.org/1999/xlink" content-type="dwc:verbatimCoordinates" xlink:type="simple">48°38.9'N, 118°42'W</named-content>), 19 Jul 1970, P. W. Oman (1♀; USNM). <italic>Okanogan</italic>: Okanogan National Forest, Wauconda (11.25 km SE, Highway 30; <named-content xmlns:xlink="http://www.w3.org/1999/xlink" content-type="dwc:verbatimCoordinates" xlink:type="simple">48°43.7'N, 118°57.9'W</named-content>), 28 Jul 1973, W. J. Turner (2♂; WSU). <italic>Pierce</italic>: Mount Rainier National Park, Christine Falls (above; <named-content xmlns:xlink="http://www.w3.org/1999/xlink" content-type="dwc:verbatimCoordinates" xlink:type="simple">46°46.9'N, 121°46.8'W</named-content>; 1125 m), 11–13 Aug 1977, R. S. Zack (2♂; USNM, WSU); Mount Rainier National Park, Comet Falls Trail above Van Trump Creek (<named-content xmlns:xlink="http://www.w3.org/1999/xlink" content-type="dwc:verbatimCoordinates" xlink:type="simple">46°46.4'N, 121°46.8'W</named-content>; 1370 m), 11 Aug 1977, R. S. Zack (1♂; WSU); Mount Rainier National Park, Ramparts (<named-content xmlns:xlink="http://www.w3.org/1999/xlink" content-type="dwc:verbatimCoordinates" xlink:type="simple">46°45.5'N, 121°48.9'W</named-content>), 1 Aug 1922, A. L. Melander (1♀; WSU); Mount Rainier National Park, Shadow Lake near Sunrise (<named-content xmlns:xlink="http://www.w3.org/1999/xlink" content-type="dwc:verbatimCoordinates" xlink:type="simple">46°54.7'N, 121°39.4'W</named-content>), 10 Aug 1977, R. S. Zack (2♂, 7♀; WSU); Mount Rainier National Park, St. Andrews Creek (19.3 km NE Sunshine Point campground; <named-content xmlns:xlink="http://www.w3.org/1999/xlink" content-type="dwc:verbatimCoordinates" xlink:type="simple">46°50'N, 121°53'W</named-content>), 26 Jun 1979, R. S. Zack (2♀; WSU); Mount Rainier National Park, Sunshine Point (6 km NE; <named-content xmlns:xlink="http://www.w3.org/1999/xlink" content-type="dwc:verbatimCoordinates" xlink:type="simple">46°44.6'N, 121°55.6'W</named-content>; 914 m; campground), 18 Jun-8 Aug 1979, R. S. Zack (5♂, 10♀; WSU); Mount Rainier National Park, Westside Road (5 km N; <named-content xmlns:xlink="http://www.w3.org/1999/xlink" content-type="dwc:verbatimCoordinates" xlink:type="simple">46°51'N, 121°54.9'W</named-content>), 12 Aug 1977, R. S. and V. L. Zack (1♂; USNM); Mount Rainier National Park NP, Westside Road, near Puyallup River (<named-content xmlns:xlink="http://www.w3.org/1999/xlink" content-type="dwc:verbatimCoordinates" xlink:type="simple">46°56'N, 121°35'W</named-content>; 1066 m), 12 Aug 1977, R. S. Zack (1♀; WSU); Mount Rainier National Park, White River (<named-content xmlns:xlink="http://www.w3.org/1999/xlink" content-type="dwc:verbatimCoordinates" xlink:type="simple">46°59.6'N, 121°42.6'W</named-content>), 28 Aug 1934, A. L. Melander (1♂; ANSP); Mount Rainier National Park, White River Campground (<named-content xmlns:xlink="http://www.w3.org/1999/xlink" content-type="dwc:verbatimCoordinates" xlink:type="simple">46°54.1'N, 121°38.5'W</named-content>; 1340 m), 9-10 Aug 1977, W. J. Turner, R. S. Zack (1♂, 3♀; WSU); Tacoma (<named-content xmlns:xlink="http://www.w3.org/1999/xlink" content-type="dwc:verbatimCoordinates" xlink:type="simple">47°15.2'N, 122°26.7'W</named-content>), 27 Aug 1911 (1♀; paratype; ANSP). <italic>Snohomish</italic>: Index (<named-content xmlns:xlink="http://www.w3.org/1999/xlink" content-type="dwc:verbatimCoordinates" xlink:type="simple">47°49.2'N, 121°33.3'W</named-content>), 2 Aug 1917, A. L. Melander (1♂; ANSP); Verlot (<named-content xmlns:xlink="http://www.w3.org/1999/xlink" content-type="dwc:verbatimCoordinates" xlink:type="simple">48°05.4'N, 121°46.6'W</named-content>), 3 Aug 1951, A. H. Sturtevant (2♂, 1♀; USNM).<!--PageBreak-->
                    </p><p><italic>WYOMING. Fremont</italic>: Lander (<named-content xmlns:xlink="http://www.w3.org/1999/xlink" content-type="dwc:verbatimCoordinates" xlink:type="simple">42°50'N, 108°43.8'W</named-content>), 16 Aug 1950, A. H. Sturtevant (2♂; USNM).
                    </p></tp:treatment-sec><tp:treatment-sec sec-type="Distribution"><title>Distribution</title><p>(<xref ref-type="fig" rid="F23">Fig. 56</xref>). <italic>Nearctic</italic>: Canada (Alberta, British Columbia, Ontario, Quebec), United States (Alaska, Colorado, Idaho, ?Maine [literature record, not confirmed; <xref ref-type="bibr" rid="B10">Cresson 1924</xref>: 160], Michigan, Oregon, Washington, Wyoming). <italic>Palearctic</italic>: Finland, Japan (Hokkaido), Mongolia (Töv).
                    </p></tp:treatment-sec><tp:treatment-sec sec-type="Remarks"><title>Remarks.</title><p>This species is relatively widespread in the Nearctic Region and in the Old World, we have examined specimens from Finland, Japan, and Mongolia.</p><p>This species is distinguished from congeners by the yellowish to yellowish red antennae and maxillary palpi coupled with the black fore- and midtibiae, which are similar in color to the femora.</p><sec sec-type="Nearctic species excluded from Gymnoclasiopa"><title>Nearctic species excluded from <italic><tp:taxon-name>Gymnoclasiopa</tp:taxon-name></italic>
                        </title><p>In our world catalog (<xref ref-type="bibr" rid="B28">Mathis and Zatwarnicki 1995</xref>), we transferred two Nearctic species, <italic><tp:taxon-name>Ditrichophora cana</tp:taxon-name></italic> Cresson and <italic><tp:taxon-name>Ditrichophora canifrons</tp:taxon-name></italic> Cresson, from <italic><tp:taxon-name>Ditrichophora</tp:taxon-name></italic> to <italic><tp:taxon-name>Gymnoclasiopa</tp:taxon-name></italic>. This transfer was based on external characters. We have now examined structures of the male terminalia of these two species, and from this evidence, we suggest that their proper placement is in <italic><tp:taxon-name>Ditrichophora</tp:taxon-name></italic>. Like other species in <italic><tp:taxon-name>Ditrichophora</tp:taxon-name></italic>, these two species have a rounded epandrium, a single gonite (probably the postgonite) that is not divided into pre- and postgonites, and a phallapodeme that is somewhat Y-shaped in lateral view. Details concerning these two species, including diagnoses, follow.
                        </p><fig id="F22" position="float" orientation="portrait"><label>Figures 53–55.</label><caption><p><italic><tp:taxon-name>Gymnoclasiopa tacoma</tp:taxon-name></italic> (Cresson) (USA. Washington. Pierce: Gig Harbor). <bold>53</bold> epandrium and cerci, posterior view <bold>54</bold> internal structures of male terminalia (aedeagus [shaded], phallapodeme, gonite, hypandrium), ventral view <bold>55</bold> same, lateral view. Scale bar = 0.1 mm.</p></caption><graphic xmlns:xlink="http://www.w3.org/1999/xlink" xlink:href="ZooKeys-248-001-g022.jpg" position="float" orientation="portrait" xlink:type="simple"/></fig><fig id="F23" position="float" orientation="portrait"><label>Figure 56.</label><caption><p>Distribution map of <italic><tp:taxon-name>Gymnoclasiopa tacoma</tp:taxon-name></italic> (Cresson).</p></caption><graphic xmlns:xlink="http://www.w3.org/1999/xlink" xlink:href="ZooKeys-248-001-g023.jpg" position="float" orientation="portrait" xlink:type="simple"/></fig></sec></tp:treatment-sec><ref-list><ref id="B10"><mixed-citation xmlns:xlink="http://www.w3.org/1999/xlink" xlink:type="simple"><person-group><name name-style="western"><surname>Cresson</surname><given-names>ET Jr</given-names></name></person-group> (<year>1924</year>)<article-title> Descriptions of new genera and species of the dipterous family Ephydridae. Paper VI.</article-title><source>Entomological News </source><volume>35</volume> (<issue>5</issue>): <fpage>159</fpage>-<lpage>164</lpage>.</mixed-citation></ref><ref id="B14"><mixed-citation xmlns:xlink="http://www.w3.org/1999/xlink" xlink:type="simple"><person-group><name name-style="western"><surname>Cresson</surname><given-names>ET Jr</given-names></name></person-group> (<year>1942</year>)<article-title> Synopses of North American Ephydridae (Diptera) I. The subfamily Psilopinae, with descriptions of new species.</article-title><source>Transactions of the American Entomological Society </source><volume>68</volume>: <fpage>101</fpage>-<lpage>128</lpage>.</mixed-citation></ref><ref id="B33"><mixed-citation xmlns:xlink="http://www.w3.org/1999/xlink" xlink:type="simple"><person-group><name name-style="western"><surname>Strickland</surname><given-names>EH</given-names></name></person-group> (<year>1946</year>)<article-title> An annotated list of the Diptera (flies) of Alberta.</article-title><source>Canadian Journal of Research, Zoological Sciences section D, </source><volume>24</volume> (<issue>5</issue>): <fpage>157</fpage>-<lpage>173</lpage>.</mixed-citation></ref><ref id="B35"><mixed-citation xmlns:xlink="http://www.w3.org/1999/xlink" xlink:type="simple"><person-group><name name-style="western"><surname>Wirth</surname><given-names>WW</given-names></name></person-group> (<year>1965</year>)<source> Ephydridae. Pp. 734–759. In: Stone A, Sabrosky CW, Wirth WW, Foote RH, Coulson JR (Eds) A Catalog of the Diptera of America North of Mexico. Handbook 276, U.</source><publisher-name>S. Department of Agriculture, Washington</publisher-name>, <publisher-loc>D.C.</publisher-loc>, <lpage>1696</lpage> pp.</mixed-citation></ref><ref id="B6"><mixed-citation xmlns:xlink="http://www.w3.org/1999/xlink" xlink:type="simple"><person-group><name name-style="western"><surname>Cole</surname><given-names>FR (with the collaboration of E. T. Schlinger)</given-names></name></person-group> (<year>1969</year>)<source> The flies of western North America.</source><publisher-name>University of California Press</publisher-name>, <publisher-loc>Berkeley, Los Angeles, and London</publisher-loc>, <lpage>693</lpage>+xi pp.</mixed-citation></ref><ref id="B28"><mixed-citation xmlns:xlink="http://www.w3.org/1999/xlink" xlink:type="simple"><person-group><name name-style="western"><surname>Mathis</surname><given-names>WN</given-names></name><name name-style="western"><surname>Zatwarnicki</surname><given-names>T</given-names></name></person-group> (<year>1995</year>)<article-title> A world catalog of the shore flies (Diptera: Ephydridae).</article-title><source>Memoirs on Entomology, International</source><volume>4</volume>: <fpage>1</fpage>-<lpage>423</lpage>.</mixed-citation></ref></ref-list></tp:taxon-treatment>
