# Supplementary material for: A revision of the New World species of Gymnoclasiopa Hendel (Diptera, Ephydridae)
Source: Zookeys. 2012 Dec 5;(248):1–69. doi: 10.3897/zookeys.248.4106 (PMC3520135; doi:10.3897/zookeys.248.4106)
Supplement: XML Treatment for Ditrichophora canifrons [file zookeys.248.4106-treatment14.xml]

<!DOCTYPE tp:taxon-treatment
  PUBLIC "-//TaxonX//DTD Taxonomic Treatment Publishing DTD v0 20100105//EN" "tax-treatment-NSO.dtd">
<tp:taxon-treatment xmlns:tp="http://www.plazi.org/taxpub"><tp:treatment-meta><mixed-citation publication-type="journal"><person-group><name><surname>Mathis</surname><given-names>Wayne N.</given-names></name><name><surname>Zatwarnicki</surname><given-names>Tadeusz</given-names></name></person-group><article-title>A revision of the New World species of 
                    <italic>Gymnoclasiopa</italic> Hendel (Diptera, Ephydridae)
                </article-title><source>Zookeys</source><day>5</day><month>12</month><year>2012</year><volume>2012</volume><issue>248</issue><fpage>1</fpage><lpage>69</lpage><pub-id pub-id-type="doi">10.3897/zookeys.248.4106</pub-id></mixed-citation></tp:treatment-meta><tp:nomenclature><tp:taxon-name>
                        <tp:taxon-name-part taxon-name-part-type="genus">Ditrichophora</tp:taxon-name-part>
                        <tp:taxon-name-part taxon-name-part-type="species">canifrons</tp:taxon-name-part>
                    <object-id xmlns:xlink="http://www.w3.org/1999/xlink" xlink:type="simple">http://species-id.net/wiki/Ditrichophora_canifrons</object-id>
								</tp:taxon-name><tp:taxon-authority>Cresson</tp:taxon-authority><tp:taxon-status xmlns:xlink="http://www.w3.org/1999/xlink" xlink:type="simple">stat. rev.</tp:taxon-status><xref ref-type="fig" rid="F25">Fig. 58</xref><tp:nomenclature-citation-list><tp:nomenclature-citation><tp:taxon-name>Ditrichophora canifrons</tp:taxon-name><comment><xref ref-type="bibr" rid="B12">Cresson 1926</xref>: 250; <xref ref-type="bibr" rid="B14">1942</xref>: 121 [review]. <xref ref-type="bibr" rid="B35">Wirth 1965</xref>: 739 [Nearctic catalog]. <xref ref-type="bibr" rid="B32">Steyskal 1972</xref>: 129 [habitat on tree trunks].</comment></tp:nomenclature-citation><tp:nomenclature-citation><tp:taxon-name>Gymnoclasiopa canifrons</tp:taxon-name><comment>. <xref ref-type="bibr" rid="B28">Mathis and Zatwarnicki 1995</xref>: 176 [generic combination, world catalog]. <xref ref-type="bibr" rid="B4">Chandler 2012</xref>: 17 [list, Maine].</comment></tp:nomenclature-citation></tp:nomenclature-citation-list></tp:nomenclature><tp:treatment-sec sec-type="Diagnosis"><title>Diagnosis.</title><p>This species is distinguished from congeners by the following combination of characters: Small to medium-sized shore flies, body length 1.85–3.25 mm; <!--PageBreak-->head and thorax generally microtomentose gray dorsally, abdomen subshiny to shiny black. <italic>Head</italic>: Frons moderately microtomentose, cinereous to whitish; proclinate fronto-orbital setae 2, length of anterior seta about 1/2 that of posterior seta, inserted far anteriad, distance between proclinate setae subequal to that between posterior seta and medial vertical seta. Antenna generally yellowish orange (sometimes apex of basal flagellomere and scape darkened); arista bearing 7–8 dorsal rays. Face rather flat; antennal grooves, especially ventral margins, poorly defined, not conspicuous; face slightly whitish gray dorsally, dorsal portion shallowly carinate between shallow antennal grooves, thinly, microtomentose, becoming blackish, less microtomentose ventrally; facial setae inserted close to parafacials, aligned vertically; gena short, less than height of basal flagellomere; gena-to-eye ratio 0.08–0.09. Maxillary palpus black. <italic>Thorax</italic>: Mesonotum moderately microtomentose, cinereous, similar to frons, not shiny; pleural areas from ventral notopleural suture ventrad black, contrasted with whitish gray mesonotum, similar to black abdominal tergites. Wing lacteous; costal section II conspicuously longer than costal section III; costal vein ratio 0.47–0.65; M vein ratio 0.54–0.57; halter stem yellowish tan to yellow, knob yellowish white to white. Femora black; tibiae black except for basal and apical extremities black; tarsi mostly yellowish orange. <italic>Abdomen</italic>: Tergites subshiny to shiny, black. Male terminalia: Epandrium in posterior view as an inverted U, narrowed dorsally, each lateral arm shallowly curved; cercus in posterior view semilunate with dorsomedial, narrow extension; aedeagus in lateral<!--PageBreak--> view longer than wide, truncate apically, in ventral view as wide as long, shallowly and angularly emarginate apically; phallapodeme in lateral view with elongate, narrow, process to base of aedeagus, and much shorter, digitiform process toward hypandrium, 1/3 length of longer process, in ventral view robustly T-shaped with thick stem, base as wide as cross bar; gonite (probably the postgonite) elongate, wide basally, narrowed to elongate, narrow process bearing 2 posterior setulae and 1 anterior, subapical setula; hypandrium in lateral view bowl shaped, posterior portion slightly more extended, in ventral view with anterior margin broadly curved and deeply emarginate.
                    </p></tp:treatment-sec><tp:treatment-sec sec-type="Type material"><title>Type material.</title><p>The holotype male of <italic><tp:taxon-name>Ditrichophora canifrons</tp:taxon-name></italic> Cresson is labeled “Jack Run, Allegheny, VI,14,08,Pa./♂/302/TYPE No. 6301 Ditrichophora CANIFRONS E T Cresson, Jr. [red; species number and name handwritten].” The holotype is double mounted (minuten pin in a rectangular card), is in excellent condition (some cephalic setae missing or misoriented), and is deposited in the ANSP (6301).
                    </p><p><bold>Type locality.</bold> United States. Pennsylvania. Allegheny: Jacks Run (<named-content xmlns:xlink="http://www.w3.org/1999/xlink" content-type="dwc:verbatimCoordinates" xlink:type="simple">40°29'N, 80°03'W</named-content>).
                    </p></tp:treatment-sec><tp:treatment-sec sec-type="Other specimens examined"><title>Other specimens examined.</title><p>Canada. <italic>QUEBEC</italic>: Quebec City (<named-content xmlns:xlink="http://www.w3.org/1999/xlink" content-type="dwc:verbatimCoordinates" xlink:type="simple">46°48.2'N, 71°14.6'W</named-content>), 5 Aug 1930, A. L. Melander (1♂; ANSP).
                    </p><p>United States. <italic>MAINE</italic>. Hancock: Schoodic Peninsula (SERC Campus; <named-content xmlns:xlink="http://www.w3.org/1999/xlink" content-type="dwc:verbatimCoordinates" xlink:type="simple">44°20.5'N, 68°03.7'W</named-content>; lot 95), 16 Jul 2006, D. and W. N. Mathis (1♀; USNM).
                    </p><p><italic>MARYLAND. Montgomery</italic>: Bethesda (<named-content xmlns:xlink="http://www.w3.org/1999/xlink" content-type="dwc:verbatimCoordinates" xlink:type="simple">38°58.8'N, 77°06'W</named-content>), 14 Jun-25 Aug 1965, 1971, 1974, G. C. Steyskal (16♂, 1♀; USNM); Cabin John (<named-content xmlns:xlink="http://www.w3.org/1999/xlink" content-type="dwc:verbatimCoordinates" xlink:type="simple">38°58.5'N, 77°09.5'W</named-content>), 25 Jul 1972, G. C. Steyskal (19♂; USNM); Rockville (<named-content xmlns:xlink="http://www.w3.org/1999/xlink" content-type="dwc:verbatimCoordinates" xlink:type="simple">39°05.1'N, 77°09.2'W</named-content>), 30 May 1969, G. C. Steyskal (1♀; USNM).
                    </p><p><italic>NEW YORK. Ulster</italic>: Beaver Kill (<named-content xmlns:xlink="http://www.w3.org/1999/xlink" content-type="dwc:verbatimCoordinates" xlink:type="simple">42°06.7'N, 73°59.2'W</named-content>), 12 Aug 1909, E. T. Cresson, Jr. (1♂; ANSP).
                    </p><p><italic>NORTH CAROLINA. Mitchell</italic>: Penland (<named-content xmlns:xlink="http://www.w3.org/1999/xlink" content-type="dwc:verbatimCoordinates" xlink:type="simple">35°55.8'N, 82°06.7'W</named-content>; 915 m), 17 Jun 1957, G. C. Steyskal (2♀; USNM).
                    </p><p><italic>OHIO. Lawrence</italic>: Vesuvius Lake (<named-content xmlns:xlink="http://www.w3.org/1999/xlink" content-type="dwc:verbatimCoordinates" xlink:type="simple">38°34.8'N, 82°37.5'W</named-content>), 23 Aug 1974, J. Regensburg (1♀; USNM). <italic>Preble</italic>: Hueston Woods (<named-content xmlns:xlink="http://www.w3.org/1999/xlink" content-type="dwc:verbatimCoordinates" xlink:type="simple">39°26.9'N, 84°45'W</named-content>), 25 Jun 1975, J. Regensburg (1♂, 1♀; USNM); Rush Run Wilderness Area (<named-content xmlns:xlink="http://www.w3.org/1999/xlink" content-type="dwc:verbatimCoordinates" xlink:type="simple">39°34.6'N, 84°37.9'W</named-content>), 1 Jul 1979, J. Regensburg (1♀; USNM). <italic>Wayne</italic>: Rittman Salt Works (<named-content xmlns:xlink="http://www.w3.org/1999/xlink" content-type="dwc:verbatimCoordinates" xlink:type="simple">40°58.2'N, 81°45.7'W</named-content>), 30 Jun 1977, B. A. Steinly (1♂; USNM).
                    </p><p><italic>PENNSYLVANIA. Allegheny</italic>: Jacks Run (<named-content xmlns:xlink="http://www.w3.org/1999/xlink" content-type="dwc:verbatimCoordinates" xlink:type="simple">40°29'N, 80°03'W</named-content>), 14 Jun 1908 (5♂, 4♀; ANSP). <italic>Mifflin</italic>: Lewiston (<named-content xmlns:xlink="http://www.w3.org/1999/xlink" content-type="dwc:verbatimCoordinates" xlink:type="simple">40°33.6'N, 77°38'W</named-content>), 7 Jun 1940, A. L. Melander (1♀; USNM). <italic>Wilkes-Barre</italic>: Mineral Spring (<named-content xmlns:xlink="http://www.w3.org/1999/xlink" content-type="dwc:verbatimCoordinates" xlink:type="simple">41°15.3'N, 75°50.5'W</named-content>), 5 Sep 1927, A. L. Melander (1♂; USNM).
                    </p><p><italic>TENNESSEE. Sevier</italic>: Arch Rock (<named-content xmlns:xlink="http://www.w3.org/1999/xlink" content-type="dwc:verbatimCoordinates" xlink:type="simple">35°38.1'N, 83°26.3'W</named-content>), 28 Jun 1941, A. L. Melander (4♂, 5♀; USNM); Chimneys (<named-content xmlns:xlink="http://www.w3.org/1999/xlink" content-type="dwc:verbatimCoordinates" xlink:type="simple">35°38.2'N, 83°29.3'W</named-content>), 25 Jun 1941, A. L. Melander (4♀; USNM).
                    </p><p><italic>VIRGINIA. Fairfax</italic>: Fairfax (<named-content xmlns:xlink="http://www.w3.org/1999/xlink" content-type="dwc:verbatimCoordinates" xlink:type="simple">38°50.5'N, 77°18.5'W</named-content>), Jul 1954, M. R. Wheeler (1♂, 3♀; USNM); Lake Barcroft (<named-content xmlns:xlink="http://www.w3.org/1999/xlink" content-type="dwc:verbatimCoordinates" xlink:type="simple">38°50.9'N, 77°09.4'W</named-content>), 28 May 1977, W. N. Mathis (12♂, 13♀; USNM); Turkey Run (mouth; <named-content xmlns:xlink="http://www.w3.org/1999/xlink" content-type="dwc:verbatimCoordinates" xlink:type="simple">38°57.9'N, 77°09.4'W</named-content>), 21 Jun 2006, W. N. Mathis (1♀; USNM). <italic>Independent City</italic>: Falls Church (<named-content xmlns:xlink="http://www.w3.org/1999/xlink" content-type="dwc:verbatimCoordinates" xlink:type="simple">38°52.9'N, 77°10.3'W</named-content>), 13 Jul 1954, W. W. Wirth (1♀; USNM).
                    </p><p><!--PageBreak--><italic>WEST VIRGINIA. Hardy</italic>: Lost River State Park (<named-content xmlns:xlink="http://www.w3.org/1999/xlink" content-type="dwc:verbatimCoordinates" xlink:type="simple">38°55.6'N, 78°53.6'W</named-content>), 19 Jun 1977, L. V. Knutson (2♀; USNM); Lost River State Park (<named-content xmlns:xlink="http://www.w3.org/1999/xlink" content-type="dwc:verbatimCoordinates" xlink:type="simple">38°53.8'N, 78°55.7'W</named-content>; 615 m), 20 Jun-13 Jul 2007, D. and W. N. Mathis (1♂, 9♀; USNM). <italic>Pocahontas</italic>: Tea Creek (Right Fork; <named-content xmlns:xlink="http://www.w3.org/1999/xlink" content-type="dwc:verbatimCoordinates" xlink:type="simple">38°20'N, 80°9.9'W</named-content>), 29 Jul 1982, O. S. Flint, W. N. Mathis (4♂, 5♀; USNM). <italic>Ritchie</italic>: North Bend State Park (39°13.4, 81°06.6'W), 23 Jun 1970, G. C. Steyskal (1♂; USNM).
                    </p></tp:treatment-sec><tp:treatment-sec sec-type="Distribution"><title>Distribution</title><p>(<xref ref-type="fig" rid="F24">Fig. 58</xref>). <italic>Nearctic</italic>: Canada (Quebec), United States (Maine, Maryland, New York, North Carolina, Ohio, Pennsylvania, Tennessee, Virginia, West Virginia).
                    </p></tp:treatment-sec><tp:treatment-sec sec-type="Remarks"><title>Remarks.</title><p>Although uncommon, this species is widespread in the Mid-Atlantic states, occurring along the coastal plain through the Piedmont and Blue Ridge to the Alleghany.</p><p>The mostly yellowish antenna, especially the pedicel in lateral view (all yellow except for the dorsum), and apex of the foretibia distinguish this species from <italic><tp:taxon-name>Ditrichophora cana</tp:taxon-name></italic>. Structures of the male terminalia, especially the shape of the aedeagus, as described above, are also diagnostic.
                    </p><fig id="F25" position="float" orientation="portrait"><label>Figure 58.</label><caption><p>Distribution map of <italic><tp:taxon-name>Ditrichophora canifrons</tp:taxon-name></italic> Cresson.</p></caption><graphic xmlns:xlink="http://www.w3.org/1999/xlink" xlink:href="ZooKeys-248-001-g025.jpg" position="float" orientation="portrait" xlink:type="simple"/></fig></tp:treatment-sec><tp:treatment-sec><!--Section generated to contain objects referenced in tp:taxon-treatment.--><fig id="F24" position="float" orientation="portrait"><label>Figure 57.</label><caption><p>Distribution map of <italic><tp:taxon-name>Ditrichophora cana</tp:taxon-name></italic> Cresson.</p></caption><graphic xmlns:xlink="http://www.w3.org/1999/xlink" xlink:href="ZooKeys-248-001-g024.jpg" position="float" orientation="portrait" xlink:type="simple"/></fig></tp:treatment-sec><ref-list><ref id="B12"><mixed-citation xmlns:xlink="http://www.w3.org/1999/xlink" xlink:type="simple"><person-group><name name-style="western"><surname>Cresson</surname><given-names>ET Jr</given-names></name></person-group> (<year>1926</year>)<article-title> Descriptions of new genera and species of Diptera (Ephydridae and Micropezidae).</article-title><source>Transactions of the American Entomological Society </source><volume>52</volume>: <fpage>249</fpage>-<lpage>274</lpage>.</mixed-citation></ref><ref id="B14"><mixed-citation xmlns:xlink="http://www.w3.org/1999/xlink" xlink:type="simple"><person-group><name name-style="western"><surname>Cresson</surname><given-names>ET Jr</given-names></name></person-group> (<year>1942</year>)<article-title> Synopses of North American Ephydridae (Diptera) I. The subfamily Psilopinae, with descriptions of new species.</article-title><source>Transactions of the American Entomological Society </source><volume>68</volume>: <fpage>101</fpage>-<lpage>128</lpage>.</mixed-citation></ref><ref id="B35"><mixed-citation xmlns:xlink="http://www.w3.org/1999/xlink" xlink:type="simple"><person-group><name name-style="western"><surname>Wirth</surname><given-names>WW</given-names></name></person-group> (<year>1965</year>)<source> Ephydridae. Pp. 734–759. In: Stone A, Sabrosky CW, Wirth WW, Foote RH, Coulson JR (Eds) A Catalog of the Diptera of America North of Mexico. Handbook 276, U.</source><publisher-name>S. Department of Agriculture, Washington</publisher-name>, <publisher-loc>D.C.</publisher-loc>, <lpage>1696</lpage> pp.</mixed-citation></ref><ref id="B32"><mixed-citation xmlns:xlink="http://www.w3.org/1999/xlink" xlink:type="simple"><person-group><name name-style="western"><surname>Steyskal</surname><given-names>GC</given-names></name></person-group> (<year>1972</year>)<article-title> An unusual habit for a fly of the family Ephydridae.</article-title><source>Proceedings of the Entomological Society of Washington</source><volume>74</volume>(<issue>1</issue>): <fpage>129</fpage>-<lpage>129</lpage>.</mixed-citation></ref><ref id="B28"><mixed-citation xmlns:xlink="http://www.w3.org/1999/xlink" xlink:type="simple"><person-group><name name-style="western"><surname>Mathis</surname><given-names>WN</given-names></name><name name-style="western"><surname>Zatwarnicki</surname><given-names>T</given-names></name></person-group> (<year>1995</year>)<article-title> A world catalog of the shore flies (Diptera: Ephydridae).</article-title><source>Memoirs on Entomology, International</source><volume>4</volume>: <fpage>1</fpage>-<lpage>423</lpage>.</mixed-citation></ref><ref id="B4"><mixed-citation xmlns:xlink="http://www.w3.org/1999/xlink" xlink:type="simple"><person-group><name name-style="western"><surname>Chandler</surname><given-names>DS</given-names></name></person-group> (<year>2012</year>)<article-title> The flies (Diptera)—The bioblitz of 2006.</article-title> In: <person-group><name name-style="western"><surname>Chandler</surname><given-names>DS</given-names></name><name name-style="western"><surname>Manski</surname><given-names>D</given-names></name><name name-style="western"><surname>Donahue</surname><given-names>C</given-names></name><name name-style="western"><surname>Alyokhin</surname><given-names>A</given-names></name></person-group> (<role>Eds</role>). <issue-title> Biodiversity of the Schoodic Peninsula: Results of the insect and arachnid bioblitzes at the Schoodic District of Acadia National Park, Maine. Maine Agricultural and Forest Experiment Station. The University of Maine.</issue-title><source>Technical Bulletin </source><volume>206</volume>: <fpage>16</fpage>–<lpage>17</lpage>.</mixed-citation></ref></ref-list></tp:taxon-treatment>
